# Supplementary material for: Methylation-Based ctDNA Tumor Fraction Changes Predict Long-Term Clinical Benefit From Immune Checkpoint Inhibitors in RADIOHEAD, a Real-World Pan-Cancer Study
Source: Cancer Res Commun. 2025 Aug 20;5(8):1384–95. doi: 10.1158/2767-9764.CRC-25-0151 (PMC12365632; doi:10.1158/2767-9764.CRC-25-0151)
Supplement: Supplementary Table S2 — Methylation TF Results by Timepoint [file crc-25-0151_supplementary_table_s2_suppst2.xlsx]

## Sheet: S1 De-identified
Subject ID	Disease Type	Stage	ICI treatment group	Current Smoker	Ever Smoked	Prior targeted therapy (non-immunotherapy)	Prior surgery	Prior radiation	Prior chemotherapy	15M Real-World Overall Survival EVENT	15M Real-World Overall Survival MONTHS (rwOS)	15M Real-World Progression free EVENT	15M Real-World Progression free Survival MONTHS (rwPFS)	T0 QC Success	T0 Methylation Tumor Fraction (%)	T1 QC Success	T1 (days from T0)	T1 Methylation Tumor Fraction (%)	T2 QC Success	T2 (days from T0)	T2 Methylation Tumor Fraction (%)	T3 QC Success	T3 (days from T0)	T3 Methylation Tumor Fraction (%)	Training Set	Test Set	Best Objective Response recorded at 6-month visit	Timing of Best Response Entry (days since T0)
PICI-10001	Renal cell carcinoma	iv	Anti-PD-(L)1 combined with chemotherapy	No	No	No	No	No	Yes	TRUE	3.933	TRUE	3.933	yes	0.916115	yes	56	5.44224	unavailable			unavailable			yes	no
PICI-10008	Hepatocellular carcinoma	iv	Anti-PD-(L)1 combined with chemotherapy	No	No	No	No	No	No	TRUE	5.567	TRUE	5.567	yes	0.995671	yes	67	0.431429	unavailable			unavailable			yes	no
PICI-10011	Malignant melanoma	iv	Anti-PD-(L)1 and anti-CTLA-4 combination	No	Yes	No	No	No	No	TRUE	8.8	TRUE	5.867	yes	25.3775	yes	42	0.121335	yes	176	2.58845	unavailable			no	yes	Progressive Disease (PD)	176
PICI-10015	Renal cell carcinoma	iv	Anti-PD-(L)1 combined with chemotherapy	No	Yes	No	Yes	No	No	FALSE	12.3	TRUE	4.43333	yes	0.749457	yes	42	0.119041	unavailable			unavailable			yes	no	Progressive Disease (PD)	188
PICI-10017	Non-small cell lung cancer	iv	Anti-PD-(L)1 combined with chemotherapy	No	Yes	No	Yes	No	No	TRUE	6.833	TRUE	6.833	yes	0	yes	42	0	yes	182	1.72329	unavailable			yes	no
PICI-10019	Gastrooesophageal cancer	iv	Anti-PD-(L)1 monotherapy	No	Yes	No	No	No	Yes	TRUE	2	TRUE	2	yes	6.70057	unavailable			unavailable			unavailable			yes	no
PICI-10021	Breast cancer	iv	Anti-PD-(L)1 combined with chemotherapy	No	No	No	Yes	Yes	No	TRUE	4.633	TRUE	4.633	yes	48.9287	yes	28	6.02829	unavailable			unavailable			no	yes
PICI-10022	Endometrial cancer	iv	Anti-PD-(L)1 monotherapy	No	Yes	No	No	Yes	Yes	FALSE	12.133	TRUE	12.133	yes	1.03893	yes	41	0.01	yes	112	0.0276675	yes	364	0.761241	no	yes
PICI-10023	Bladder cancer	iv	Anti-PD-(L)1 monotherapy	No	No	No	No	No	No	FALSE	15	FALSE	15	yes	35.6854	yes	42	0	yes	147	0	yes	379	0.218559	yes	no
PICI-10024	Endometrial cancer	iv	other+Anti-PD-(L)1 monotherapy	No	No	No	No	Yes	Yes	TRUE	11.767	TRUE	6.033	yes	1.17731	yes	42	0.263907	yes	175	1.81453	unavailable			yes	no	Progressive Disease (PD)	175
PICI-10025	Small cell lung cancer	iv	Anti-PD-(L)1 and anti-CTLA-4 combination	No	Yes	No	No	No	Yes	TRUE	2.1	TRUE	2.1	yes	69.2959	yes	42	78.0793	unavailable			unavailable			yes	no
PICI-10026	Malignant melanoma	iv	Anti-PD-(L)1 and anti-CTLA-4 combination	No	No	No	Yes	No	No	TRUE	2.967	TRUE	2.967	yes	24.4355	no	57		unavailable			unavailable			yes	no
PICI-10028	Renal cell carcinoma	iv	Anti-PD-(L)1 monotherapy	No	No	No	Yes	No	No	FALSE	15	FALSE	15	yes	0	yes	51	0.01	yes	202	0	yes	405	0	no	yes
PICI-10030	Squamous cell carcinoma of head and neck	iv	Anti-PD-(L)1 monotherapy	No	Yes	No	Yes	Yes	Yes	FALSE	5.333	FALSE	5.333	yes	0.01	unavailable			unavailable			unavailable			yes	no
PICI-10032	Malignant melanoma	iv	Anti-PD-(L)1 and anti-CTLA-4 combination	No	Yes	No	No	No	No	FALSE	15	FALSE	15	yes	9.88857	yes	49	16.7003	yes	175	0	yes	344	0	no	yes	Partial Response (PR)	175
PICI-10033	Non-small cell lung cancer	iv	Anti-PD-(L)1 monotherapy	No	Yes	No	No	No	No	TRUE	10.2	TRUE	10.2	yes	0.159474	yes	63	0	yes	181	0.531017	unavailable			yes	no
PICI-10035	Non-small cell lung cancer	iv	Anti-PD-(L)1 monotherapy	No	Yes	No	No	No	No	FALSE	11.9	FALSE	11.9	yes	0.0434366	yes	63	0	yes	189	0	yes	357	0	no	yes
PICI-10036	Small cell lung cancer	iv	Anti-PD-(L)1 monotherapy	No	Yes	No	No	No	Yes	FALSE	12.733	TRUE	11.1	yes	15.0786	unavailable			yes	169	13.7443	no	365	14.8274	yes	no
PICI-10037	Hepatocellular carcinoma	iv	Anti-PD-(L)1 combined with chemotherapy	No	No	Yes	Yes	Yes	No	FALSE	15	FALSE	15	yes	0.0864826	yes	42	1.50469	yes	217	0.0349776	yes	357	0.398298	yes	no
PICI-10038	Gastrooesophageal cancer	iv	Anti-PD-(L)1 monotherapy	No	Yes	No	No	No	Yes	TRUE	12.133	TRUE	12.133	yes	0.0625552	yes	42	2.80934	unavailable			unavailable			yes	no
PICI-10040	Gastrooesophageal cancer	iv	Anti-PD-(L)1 monotherapy	No	No	No	No	Yes	Yes	TRUE	1.967	TRUE	1.967	yes	5.0528	yes	40	15.8767	unavailable			unavailable			no	yes
PICI-10043	Non-small cell lung cancer	iv	Anti-PD-(L)1 monotherapy	Yes	Yes	No	No	No	No	TRUE	5	TRUE	5	yes	90	yes	63	41.6334	unavailable			unavailable			yes	no
PICI-10047	Prostate cancer	iv	Anti-PD-(L)1 monotherapy	No	Yes	Yes	Yes	Yes	Yes	TRUE	1.633	TRUE	1.633	yes	90	unavailable			unavailable			unavailable			yes	no
PICI-10049	Bladder cancer	iv	Anti-PD-(L)1 monotherapy	No	No	No	Yes	Yes	Yes	FALSE	9.367	TRUE	9.367	yes	0	yes	42	0.0763855	yes	174	5.64348	unavailable			no	yes
PICI-10050	Small cell lung cancer	iv	Anti-PD-(L)1 combined with chemotherapy	No	Yes	No	No	No	No	TRUE	7.033	TRUE	7.033	yes	89.392	yes	40	0.0687549	unavailable			unavailable			yes	no
PICI-10051	Non-small cell lung cancer	iv	Anti-PD-(L)1 combined with chemotherapy	Yes	Yes	No	Yes	Yes	Yes	TRUE	4	TRUE	4	yes	5.29222	yes	49	0.0852926	unavailable			unavailable			no	yes
PICI-10055	Bladder cancer	iv	Anti-PD-(L)1 monotherapy	No	Yes	No	No	No	No	TRUE	6.5	TRUE	6.5	yes	90	yes	42	20.7541	unavailable			unavailable			no	yes
PICI-10056	Bladder cancer	iv	Anti-PD-(L)1 monotherapy	No	No	No	No	No	No	FALSE	15	FALSE	15	yes	8.21383	yes	42	0.112269	unavailable			yes	379	0	yes	no
PICI-10057	Endometrial cancer	iv	Anti-PD-(L)1 monotherapy	No	No	No	Yes	Yes	Yes	FALSE	12.167	FALSE	12.167	yes	2.23968	unavailable			yes	174	0.108672	unavailable			no	yes
PICI-10060	Renal cell carcinoma	iv	Anti-PD-(L)1 and anti-CTLA-4 combination	No	Yes	No	Yes	No	No	FALSE	15	FALSE	15	yes	0	yes	42	0	yes	208	0.0838801	unavailable			yes	no	Stable Disease (SD)	208
PICI-10061	Malignant melanoma	iv	Anti-PD-(L)1 monotherapy	No	Yes	No	No	No	No	FALSE	15	TRUE	5.133	yes	0.0273592	yes	63	0.0355437	yes	154	0.031449	unavailable			yes	no	Progressive Disease (PD)	126
PICI-10065	Malignant melanoma	iv	Anti-PD-(L)1 monotherapy	No	Yes	No	Yes	Yes	No	TRUE	1.733	TRUE	1.733	yes	0.491021	unavailable			unavailable			unavailable			yes	no
PICI-10066	Non-small cell lung cancer	iv	Anti-PD-(L)1 combined with chemotherapy	No	Yes	No	No	Yes	Yes	FALSE	12.6	FALSE	12.6	yes	0.688091	yes	42	0.117507	yes	175	3.89171	yes	378	14.6445	yes	no
PICI-10068	Non-small cell lung cancer	iv	Anti-PD-(L)1 monotherapy	No	No	No	No	No	Yes	FALSE	12	FALSE	12	yes	0	yes	19	0	yes	187	0.0172256	yes	360	0.215798	no	yes
PICI-10070	Non-small cell lung cancer	iv	Anti-PD-(L)1 monotherapy	Yes	Yes	No	No	No	No	FALSE	15	FALSE	15	yes	0.526197	yes	63	0	yes	196	0	yes	364	0.01	yes	no	Partial Response (PR)	196
PICI-10072	Malignant melanoma	iv	Anti-PD-(L)1 and anti-CTLA-4 combination	No	Yes	No	No	No	No	FALSE	15	FALSE	15	yes	0.371677	yes	49	1.15857	yes	189	0.986337	yes	413	0	yes	no
PICI-10073	Non-small cell lung cancer	iv	Anti-PD-(L)1 monotherapy	No	Yes	No	Yes	Yes	No	TRUE	1.967	TRUE	1.967	yes	0.85735	unavailable			unavailable			unavailable			yes	no
PICI-10074	Malignant melanoma	iv	Anti-PD-(L)1 and anti-CTLA-4 combination	No	No	No	Yes	No	No	FALSE	15	FALSE	15	yes	0	yes	42	0	yes	196	0	yes	378	0	yes	no
PICI-10075	Bladder cancer	iv	Anti-PD-(L)1 monotherapy	No	No	No	Yes	No	No	FALSE	0	FALSE	0	yes	0.0659252	yes	42	0.0493142	unavailable			unavailable			no	yes
PICI-10076	Hepatocellular carcinoma	iv	Anti-PD-(L)1 monotherapy	No	No	No	No	No	Yes	FALSE	13.067	FALSE	13.067	yes	0.283514	unavailable			yes	196	0.159682	yes	392	0.28779	no	yes
PICI-10078	Non-small cell lung cancer	iv	Anti-PD-(L)1 monotherapy	No	Yes	No	No	No	No	FALSE	4.667	FALSE	4.667	yes	1.2754	yes	56	0.0461342	unavailable			unavailable			no	yes
PICI-10079	Non-small cell lung cancer	iv	Anti-PD-(L)1 monotherapy	No	Yes	No	Yes	Yes	Yes	FALSE	15	FALSE	15	yes	0.228472	yes	29	0.252991	yes	184	0.744792	unavailable			no	yes
PICI-10080	Non-small cell lung cancer	iv	Anti-PD-(L)1 monotherapy	No	Yes	No	No	Yes	No	FALSE	15	FALSE	15	yes	0.0194919	yes	42	0	yes	196	0.0343187	yes	405	0.372845	no	yes
PICI-10081	Non-small cell lung cancer	iv	Anti-PD-(L)1 monotherapy	Yes	Yes	No	No	No	No	FALSE	15	FALSE	15	yes	1.43496	yes	42	0.700673	unavailable			yes	336	0.451182	no	yes
PICI-10084	Malignant melanoma	iv	Anti-PD-(L)1 monotherapy	No	No	No	Yes	No	No	FALSE	14.433	TRUE	7.86667	yes	0.908229	yes	65	0.0396299	yes	124	0.0632234	yes	285	3.02908	yes	no	Stable Disease (SD)	218
PICI-10087	Hepatocellular carcinoma	iv	Anti-PD-(L)1 combined with chemotherapy	No	Yes	No	Yes	No	Yes	FALSE	15	TRUE	8.73333	yes	50.3126	yes	49	40.3764	unavailable			yes	373	5.55837	yes	no
PICI-10088	Small cell lung cancer	iv	Anti-PD-(L)1 combined with chemotherapy	Yes	Yes	No	No	No	No	TRUE	4.2	TRUE	4.2	yes	0.501376	yes	42	0.0138183	unavailable			unavailable			yes	no
PICI-10089	Non-small cell lung cancer	iv	Anti-PD-(L)1 monotherapy	No	Yes	No	Yes	No	No	FALSE	7.4	TRUE	7.4	yes	66.3528	yes	43	6.30507	yes	175	58.4398	unavailable			no	yes
PICI-10091	Small cell lung cancer	iv	Anti-PD-(L)1 combined with chemotherapy	No	No	No	No	Yes	Yes	FALSE	11.4	FALSE	11.4	yes	0.697812	yes	48	0.17184	yes	174	0.729502	yes	342	3.23512	no	yes
PICI-10092	Non-small cell lung cancer	iv	Anti-PD-(L)1 combined with chemotherapy	Yes	Yes	No	Yes	Yes	Yes	TRUE	7.767	TRUE	7.767	yes	0.176057	yes	56	0.138389	yes	182	2.27227	unavailable			yes	no
PICI-10095	Non-small cell lung cancer	iv	Anti-PD-(L)1 monotherapy	No	Yes	No	No	No	Yes	FALSE	15	FALSE	15	yes	0.0778397	yes	56	0.0138853	yes	168	0	yes	308	0	yes	no
PICI-10096	Bladder cancer	iv	Anti-PD-(L)1 monotherapy	No	Yes	No	No	No	Yes	TRUE	9.767	TRUE	5.63333	yes	0.0698826	yes	84	0.810771	no	183	6.29269	unavailable			yes	no
PICI-10099	Colorectal cancer	iv	Anti-PD-(L)1 monotherapy	No	Yes	No	Yes	No	Yes	TRUE	3.9	TRUE	3.9	yes	1.0397	yes	28	2.37346	unavailable			unavailable			yes	no
PICI-10101	Colorectal cancer	iv	Anti-PD-(L)1 monotherapy	No	No	No	Yes	No	No	TRUE	0.8	TRUE	0.8	yes	1.85463	unavailable			unavailable			unavailable			yes	no
PICI-10102	Squamous cell carcinoma of head and neck	iv	Anti-PD-(L)1 monotherapy	No	No	No	Yes	Yes	Yes	FALSE	3.033	TRUE	2.73333	yes	0.116916	yes	42	0.217451	unavailable			unavailable			yes	no
PICI-10103	Renal cell carcinoma	iv	Anti-PD-(L)1 and anti-CTLA-4 combination	No	No	No	No	No	No	FALSE	15	TRUE	3.53333	yes	0.41415	yes	55	0.9046	no	228	0.401368	unavailable			no	yes	Progressive Disease (PD)	228
PICI-10109	Bladder cancer	iv	Anti-PD-(L)1 monotherapy	No	No	No	Yes	No	Yes	TRUE	1.367	TRUE	1.367	yes	9.29808	unavailable			unavailable			unavailable			no	yes
PICI-10110	Malignant melanoma	iv	Anti-PD-(L)1 monotherapy	No	No	No	No	No	No	FALSE	12.567	FALSE	12.567	yes	0	yes	42	0	yes	160	0.01	yes	351	0	yes	no
PICI-10112	Prostate cancer	iv	Anti-PD-(L)1 combined with chemotherapy	No	No	Yes	No	Yes	Yes	TRUE	6.133	TRUE	6.133	yes	2.63192	yes	42	5.85672	unavailable			unavailable			yes	no
PICI-10113	Renal cell carcinoma	iv	Anti-PD-(L)1 and anti-CTLA-4 combination	No	Yes	No	Yes	No	Yes	FALSE	13.833	FALSE	13.833	yes	1.62056	yes	66	0.0295268	yes	185	0	yes	415	0	no	yes
PICI-10114	Non-small cell lung cancer	iv	Anti-PD-(L)1 combined with chemotherapy	Yes	Yes	No	No	No	No	TRUE	4.267	TRUE	4.267	yes	77.1418	yes	43	14.6167	unavailable			unavailable			yes	no
PICI-10115	Renal cell carcinoma	iv	other+Anti-PD-(L)1 monotherapy	No	Yes	Yes	Yes	No	No	FALSE	15	TRUE	4.9	yes	0.099191	yes	72	0.0548148	yes	140	0.01	yes	315	0.40377	no	yes
PICI-10117	Renal cell carcinoma	iv	Anti-PD-(L)1 and anti-CTLA-4 combination	No	Yes	Yes	Yes	No	No	FALSE	15	FALSE	15	yes	0	yes	42	0	yes	113	0	yes	337	0	no	yes
PICI-10118	Endometrial cancer	iv	Anti-PD-(L)1 monotherapy	No	No	No	Yes	Yes	Yes	TRUE	2.367	TRUE	2.367	yes	7.11368	yes	53	6.50242	unavailable			unavailable			yes	no
PICI-10119	Non-small cell lung cancer	iv	Anti-PD-(L)1 combined with chemotherapy	No	Yes	No	Yes	Yes	Yes	TRUE	7.667	TRUE	6.067	yes	0	yes	42	0.0210151	yes	182	1.65212	unavailable			yes	no	Progressive Disease (PD)	182
PICI-10120	Renal cell carcinoma	iv	Anti-PD-(L)1 and anti-CTLA-4 combination	No	Yes	No	Yes	No	No	FALSE	15	TRUE	6.2	yes	0.0231637	no	42		yes	186	0.011987	no	375		yes	no	Progressive Disease (PD)	186
PICI-10124	Hepatocellular carcinoma	iv	Anti-PD-(L)1 monotherapy	No	Yes	No	No	No	No	FALSE	11.5	TRUE	8.66667	yes	9.62279	yes	25	10.3831	yes	203	10.4872	yes	345	16.6264	yes	no
PICI-10125	Malignant melanoma	iv	Anti-PD-(L)1 monotherapy	Yes	Yes	No	Yes	No	No	FALSE	12.6	FALSE	12.6	yes	0.0266227	yes	42	0	unavailable			no	378		no	yes
PICI-10126	Non-small cell lung cancer	iv	Anti-PD-(L)1 monotherapy	No	Yes	No	No	No	No	FALSE	11.9	FALSE	11.9	yes	0.131425	yes	44	0.265921	unavailable			yes	357	1.70632	yes	no
PICI-10127	Non-small cell lung cancer	iv	Anti-PD-(L)1 combined with chemotherapy	Yes	Yes	No	No	No	No	FALSE	15	FALSE	15	yes	0.235854	no	42		yes	189	0.125222	unavailable			no	yes
PICI-10128	Non-small cell lung cancer	iv	Anti-PD-(L)1 and anti-CTLA-4 combination	No	Yes	No	No	No	No	TRUE	3.733	TRUE	3.733	yes	0.149885	yes	28	0	unavailable			unavailable			yes	no
PICI-10129	Hepatocellular carcinoma	iv	Anti-PD-(L)1 monotherapy	No	No	No	No	No	No	TRUE	8.967	TRUE	5.6	yes	6.56266	yes	42	2.77759	yes	168	10.9286	unavailable			no	yes	Progressive Disease (PD)	168
PICI-10130	Non-small cell lung cancer	iv	Anti-PD-(L)1 monotherapy	Yes	Yes	No	Yes	No	No	FALSE	13.767	FALSE	13.767	yes	0.057337	yes	43	0.145223	yes	175	0	yes	413	0	no	yes	Complete Response (CR)	175
PICI-10132	Malignant melanoma	iv	Anti-PD-(L)1 and anti-CTLA-4 combination	No	Yes	No	Yes	No	No	FALSE	15	TRUE	4.2	yes	27.9926	yes	42	10.0393	yes	238	0	yes	434	0	yes	no
PICI-10133	Non-small cell lung cancer	iv	Anti-PD-(L)1 combined with chemotherapy	No	Yes	No	No	No	No	TRUE	4.133	TRUE	4.133	yes	0.0731122	yes	67	0.217406	unavailable			unavailable			no	yes
PICI-10134	Gastrooesophageal cancer	iv	Anti-PD-(L)1 monotherapy	No	No	No	Yes	Yes	Yes	FALSE	1.4	FALSE	1.4	yes	0.382709	yes	42	0.363856	unavailable			unavailable			yes	no
PICI-10136	Malignant melanoma	iv	Anti-PD-(L)1 and anti-CTLA-4 combination	No	No	No	No	Yes	No	FALSE	4.667	TRUE	4.667	yes	26.3472	yes	84	37.2233	yes	140	4.09366	unavailable			yes	no	Progressive Disease (PD)	140
PICI-10137	Non-small cell lung cancer	iv	Anti-PD-(L)1 monotherapy	Yes	Yes	No	No	Yes	Yes	FALSE	12.267	FALSE	12.267	yes	0	yes	42	0	yes	205	0	yes	366	0.01	no	yes
PICI-10138	Endometrial cancer	iv	Anti-PD-(L)1 monotherapy	No	No	No	No	No	Yes	FALSE	6.133	FALSE	6.133	yes	27.8427	yes	42	2.30116	yes	184	2.51913	unavailable			no	yes	Stable Disease (SD)	184
PICI-10140	Non-small cell lung cancer	iv	Anti-PD-(L)1 combined with chemotherapy	Yes	Yes	No	No	No	No	TRUE	5.033	TRUE	5.033	yes	4.44378	yes	43	1.63983	unavailable			unavailable			yes	no
PICI-10141	Small cell lung cancer	iv	Anti-PD-(L)1 combined with chemotherapy	No	Yes	No	No	No	No	TRUE	10.533	TRUE	10.533	yes	79.3416	yes	30	4.21783	yes	175	0.0741365	unavailable			yes	no
PICI-10143	Malignant melanoma	iv	Anti-PD-(L)1 and anti-CTLA-4 combination	Yes	Yes	No	Yes	No	No	FALSE	11.9	FALSE	11.9	yes	0.0416834	yes	42	0	yes	210	0	yes	357	0	yes	no
PICI-10145	Malignant melanoma	iv	Anti-PD-(L)1 and anti-CTLA-4 combination	No	No	No	Yes	No	Yes	TRUE	11.233	TRUE	0.9	yes	0.0794802	yes	28	0	yes	217	1.35519	unavailable			yes	no	Progressive Disease (PD)	217
PICI-10146	Bladder cancer	iv	Anti-PD-(L)1 monotherapy	No	Yes	No	Yes	No	Yes	FALSE	11.133	TRUE	4.4	yes	0.682498	yes	97	0.22837	unavailable			no	355	0.726635	yes	no
PICI-10151	Breast cancer	iv	Anti-PD-(L)1 monotherapy	No	No	Yes	Yes	No	Yes	TRUE	2.333	TRUE	2.333	yes	1.49053	yes	28	49.5686	unavailable			unavailable			yes	no
PICI-10154	Hepatocellular carcinoma	iv	Anti-PD-(L)1 monotherapy	Yes	Yes	No	Yes	No	Yes	TRUE	0.533	TRUE	0.533	yes	7.89236	unavailable			unavailable			unavailable			yes	no
PICI-10155	Non-small cell lung cancer	iv	Anti-PD-(L)1 monotherapy	No	Yes	No	Yes	Yes	Yes	TRUE	1.467	TRUE	1.467	yes	0.0975113	unavailable			unavailable			unavailable			yes	no
PICI-10156	Small cell lung cancer	iv	Anti-PD-(L)1 monotherapy	No	Yes	No	No	Yes	Yes	FALSE	9.833	TRUE	9.833	yes	0	yes	36	0.8451	yes	204	32.1863	unavailable			yes	no
PICI-10159	Non-small cell lung cancer	iv	Anti-PD-(L)1 monotherapy	No	Yes	Yes	Yes	Yes	Yes	TRUE	5.033	TRUE	5.033	yes	3.65548	yes	28	3.50262	unavailable			unavailable			no	yes
PICI-10161	Malignant melanoma	iv	Anti-PD-(L)1 monotherapy	No	No	No	No	Yes	No	FALSE	15	FALSE	15	yes	0	yes	28	0.0358554	yes	182	0	yes	350	0	no	yes
PICI-10165	Non-small cell lung cancer	iv	Anti-PD-(L)1 monotherapy	No	Yes	No	No	No	No	FALSE	12.267	TRUE	5.6	yes	1.22833	yes	42	0.683782	no	203	4.4419	no	368	0.165719	yes	no
PICI-10166	Bladder cancer	iv	Anti-PD-(L)1 monotherapy	Yes	Yes	No	Yes	No	Yes	TRUE	3	TRUE	3	yes	12.6662	yes	42	13.0784	unavailable			unavailable			no	yes
PICI-10168	Non-small cell lung cancer	iv	Anti-PD-(L)1 combined with chemotherapy	No	Yes	No	Yes	No	No	TRUE	8.767	TRUE	8.767	yes	0.548904	yes	43	0.0408028	yes	182	3.80184	unavailable			no	yes
PICI-10170	Squamous cell carcinoma of head and neck	iv	Anti-PD-(L)1 monotherapy	Yes	Yes	Yes	No	No	No	FALSE	13.467	FALSE	13.467	yes	0.108038	yes	56	0	no	196		yes	404	0	yes	no
PICI-10172	Squamous cell carcinoma of head and neck	iv	Anti-PD-(L)1 monotherapy	No	Yes	No	Yes	Yes	Yes	TRUE	4.8	TRUE	4.8	yes	0.239846	yes	42	0.0484312	unavailable			unavailable			yes	no
PICI-10173	Small cell lung cancer	iv	Anti-PD-(L)1 monotherapy	Yes	Yes	No	No	Yes	Yes	TRUE	7.867	TRUE	7.43333	yes	2.64137	yes	42	6.70665	yes	224	70.7229	unavailable			yes	no
PICI-10177	Squamous cell carcinoma of head and neck	iv	Anti-PD-(L)1 monotherapy	Yes	Yes	No	No	No	No	FALSE	13.1	FALSE	13.1	yes	0.119952	yes	42	0.154219	yes	168	0.01	yes	293	0.0283431	no	yes
PICI-10178	Non-small cell lung cancer	iv	Anti-PD-(L)1 monotherapy	No	Yes	No	No	Yes	No	FALSE	12.133	FALSE	12.133	yes	0	yes	49	0.0252558	yes	191	0	yes	366	0	yes	no
PICI-10179	Squamous cell carcinoma of head and neck	iv	Anti-PD-(L)1 monotherapy	No	Yes	Yes	Yes	Yes	Yes	FALSE	11.633	FALSE	11.633	yes	0.0375335	yes	42	0.103982	yes	202	0	yes	349	0	yes	no	Stable Disease (SD)	202
PICI-10181	Endometrial cancer	iv	Anti-PD-(L)1 monotherapy	No	Yes	Yes	Yes	Yes	Yes	FALSE	15	FALSE	15	yes	0	yes	42	0.01	yes	175	0.0969074	yes	385	0	yes	no
PICI-10184	Small cell lung cancer	iv	Anti-PD-(L)1 and anti-CTLA-4 combination	No	Yes	No	Yes	Yes	Yes	TRUE	2.4	TRUE	2	yes	90	yes	42	90	unavailable			unavailable			yes	no
PICI-10185	Small cell lung cancer	iv	Anti-PD-(L)1 combined with chemotherapy	No	Yes	No	No	No	No	FALSE	13.7	FALSE	13.7	yes	79.9823	yes	47	0.135147	yes	214	0.144458	yes	368	0.01	yes	no
PICI-10187	Non-small cell lung cancer	iv	Anti-PD-(L)1 combined with chemotherapy	Yes	Yes	No	No	Yes	No	TRUE	12.067	TRUE	12.067	yes	2.97069	yes	96	7.42728	yes	180	2.14274	unavailable			no	yes
PICI-10188	Malignant melanoma	iv	Anti-PD-(L)1 and anti-CTLA-4 combination	No	Yes	No	No	No	No	FALSE	15	TRUE	5.367	yes	0.507005	yes	49	0.589912	yes	161	0.0873903	unavailable			yes	no	Progressive Disease (PD)	161
PICI-10190	Non-small cell lung cancer	iv	Anti-PD-(L)1 monotherapy	No	Yes	No	No	Yes	Yes	FALSE	3.167	TRUE	3.167	yes	6.81727	yes	29	16.8933	unavailable			unavailable			yes	no
PICI-10191	Bladder cancer	iv	Anti-PD-(L)1 monotherapy	No	Yes	No	No	No	No	FALSE	14.633	FALSE	14.633	yes	1.17944	yes	42	0.17647	yes	189	0.200399	unavailable			yes	no
PICI-10193	Non-small cell lung cancer	iv	Anti-PD-(L)1 monotherapy	No	No	No	Yes	No	Yes	TRUE	2.2	TRUE	2.2	yes	0.594428	unavailable			unavailable			unavailable			yes	no
PICI-10194	Breast cancer	iv	Anti-PD-(L)1 combined with chemotherapy	No	No	No	No	No	No	FALSE	15	FALSE	15	yes	0.553889	unavailable			yes	168	0	unavailable			no	yes
PICI-10195	Non-small cell lung cancer	iv	Anti-PD-(L)1 combined with chemotherapy	No	Yes	No	Yes	Yes	No	FALSE	11.133	TRUE	7.86667	yes	0.0168769	yes	56	0	yes	187	0.0206784	no	291	0.0103515	yes	no
PICI-10196	Malignant melanoma	iv	Anti-PD-(L)1 and anti-CTLA-4 combination	No	No	No	No	No	No	FALSE	15	FALSE	15	yes	8.24769	yes	42	0.195394	yes	161	0	unavailable			no	yes	Partial Response (PR)	161
PICI-10197	Small cell lung cancer	iv	Anti-PD-(L)1 combined with chemotherapy	No	Yes	No	No	No	No	TRUE	8.633	TRUE	8.633	yes	67.5065	yes	42	0.0488177	yes	191	2.43601	unavailable			no	yes
PICI-10198	Small cell lung cancer	iv	Anti-PD-(L)1 combined with chemotherapy	No	Yes	No	No	No	No	FALSE	11.867	TRUE	11.867	yes	41.0499	yes	40	0.01	yes	188	1.2329	yes	356	5.63409	yes	no	Stable Disease (SD)	188
PICI-10199	Non-small cell lung cancer	iv	Anti-PD-(L)1 combined with chemotherapy	Yes	Yes	No	No	No	No	TRUE	13.4	TRUE	2.33333	yes	1.37015	yes	28	0.621771	no	196	0.485944	unavailable			yes	no
PICI-10200	Renal cell carcinoma	iv	Anti-PD-(L)1 monotherapy	No	Yes	Yes	Yes	Yes	No	FALSE	3.633	FALSE	3.633	yes	0.462207	yes	63	0.0128876	unavailable			unavailable			yes	no
PICI-10202	Non-small cell lung cancer	iv	Anti-PD-(L)1 monotherapy	No	Yes	Yes	No	No	No	TRUE	5.2	TRUE	5.2	yes	0.0557874	yes	42	0	unavailable			unavailable			yes	no
PICI-10205	Squamous cell carcinoma of head and neck	iv	Anti-PD-(L)1 monotherapy	Yes	Yes	No	No	Yes	Yes	TRUE	9.033	TRUE	9.033	yes	2.65835	yes	56	8.89324	yes	182	7.619	unavailable			yes	no	Stable Disease (SD)	182
PICI-10206	Renal cell carcinoma	iv	Anti-PD-(L)1 monotherapy	No	No	No	Yes	No	No	TRUE	3.8	TRUE	2.9	yes	0.0447633	yes	39	0.116145	unavailable			unavailable			yes	no
PICI-10207	Small cell lung cancer	iv	Anti-PD-(L)1 combined with chemotherapy	Yes	Yes	No	No	No	No	FALSE	12.4	FALSE	12.4	yes	3.58809	yes	42	0.0706932	no	203		yes	372	1.17208	yes	no
PICI-10208	Non-small cell lung cancer	iv	Anti-PD-(L)1 monotherapy	No	Yes	No	No	No	No	TRUE	12.133	TRUE	12.133	yes	0.158044	yes	53	0	yes	210	0	unavailable			yes	no
PICI-10209	Non-small cell lung cancer	iv	Anti-PD-(L)1 combined with chemotherapy	No	Yes	No	No	No	No	TRUE	3.8	TRUE	3.8	yes	40.2217	yes	42	14.8045	unavailable			unavailable			yes	no
PICI-10210	Bladder cancer	iv	Anti-PD-(L)1 monotherapy	No	Yes	No	Yes	Yes	Yes	FALSE	15	FALSE	15	yes	0.0239985	yes	49	0.0775566	yes	148	0.01	yes	384	0.0381313	yes	no
PICI-10212	Non-small cell lung cancer	iv	Anti-PD-(L)1 monotherapy	No	Yes	No	Yes	No	No	TRUE	2.933	TRUE	2.933	yes	0.0412091	yes	42	0.0641597	unavailable			unavailable			yes	no
PICI-10213	Non-small cell lung cancer	iv	Anti-PD-(L)1 combined with chemotherapy	No	Yes	No	No	No	No	FALSE	15	FALSE	15	yes	0.821826	yes	47	0	no	180		yes	369	0	yes	no
PICI-10214	Non-small cell lung cancer	iv	Anti-PD-(L)1 combined with chemotherapy	No	No	No	No	Yes	Yes	FALSE	11.567	FALSE	11.567	yes	0.435909	yes	42	0.203617	yes	211	0.363093	unavailable			no	yes
PICI-10215	Prostate cancer	iv	Anti-PD-(L)1 monotherapy	No	No	Yes	Yes	Yes	Yes	FALSE	11.233	TRUE	2.8	yes	90	yes	27	66.7306	unavailable			unavailable			no	yes
PICI-10216	Non-small cell lung cancer	iv	Anti-PD-(L)1 monotherapy	No	Yes	No	Yes	No	No	FALSE	11.167	TRUE	9.03333	yes	0.0614565	no	42		no	189		yes	292	0.100886	no	yes
PICI-10217	Squamous cell carcinoma of head and neck	iv	Anti-PD-(L)1 combined with chemotherapy	No	No	No	No	Yes	Yes	FALSE	15	FALSE	15	yes	0.26217	yes	43	0	yes	183	0	yes	371	0	yes	no
PICI-10219	Hepatocellular carcinoma	iv	Anti-PD-(L)1 monotherapy	No	No	No	Yes	Yes	Yes	FALSE	15	FALSE	15	yes	34.3882	yes	60	0.357835	yes	144	0.0336272	yes	368	0	yes	no	Partial Response (PR)	144
PICI-10220	Malignant melanoma	iv	Anti-PD-(L)1 and anti-CTLA-4 combination	No	Yes	No	No	No	No	FALSE	12.133	FALSE	12.133	yes	0.116098	yes	42	0.01	yes	126	0	no	364		no	yes
PICI-10222	Non-small cell lung cancer	iv	Anti-PD-(L)1 monotherapy	No	No	No	No	Yes	Yes	FALSE	12.167	FALSE	12.167	yes	0.033371	yes	28	0.0131469	yes	120	0.463734	yes	365	0.132103	no	yes
PICI-10223	Non-small cell lung cancer	iv	Anti-PD-(L)1 monotherapy	Yes	Yes	No	Yes	Yes	Yes	FALSE	15	FALSE	15	yes	0	yes	44	0	yes	176	0	yes	366	0	yes	no
PICI-10224	Non-small cell lung cancer	iv	Anti-PD-(L)1 monotherapy	Yes	Yes	No	No	Yes	Yes	FALSE	15	TRUE	3.26667	yes	21.2747	yes	42	13.7418	yes	182	0.01	no	384		yes	no
PICI-10226	Colorectal cancer	iv	Anti-PD-(L)1 monotherapy	No	No	Yes	Yes	No	Yes	TRUE	5.8	TRUE	5.8	yes	0.218032	yes	83	0.401393	unavailable			unavailable			yes	no
PICI-10227	Renal cell carcinoma	iv	Anti-PD-(L)1 and anti-CTLA-4 combination	No	No	No	No	No	Yes	TRUE	0.967	TRUE	0.967	yes	0.357273	unavailable			unavailable			unavailable			yes	no
PICI-10228	Bladder cancer	iv	Anti-PD-(L)1 monotherapy	No	Yes	No	Yes	No	No	FALSE	13.533	TRUE	8.73333	yes	0.285193	yes	42	0.334459	yes	182	65.4544	yes	332	29.7053	yes	no
PICI-10229	Small cell lung cancer	iv	Anti-PD-(L)1 and anti-CTLA-4 combination	No	Yes	No	No	Yes	Yes	TRUE	13.767	TRUE	13.767	yes	60.0424	yes	84	86.6325	yes	180	0.197191	unavailable			no	yes
PICI-10231	Non-small cell lung cancer	iv	Anti-PD-(L)1 monotherapy	No	Yes	No	Yes	Yes	Yes	TRUE	2.8	TRUE	2.8	yes	20.7467	yes	45	31.9717	unavailable			unavailable			yes	no
PICI-10232	Non-small cell lung cancer	iv	Anti-PD-(L)1 monotherapy	No	Yes	No	Yes	No	No	TRUE	10.9	TRUE	10.2667	yes	0.121529	yes	42	0.314134	no	126		unavailable			yes	no	Stable Disease (SD)	126
PICI-10234	Small cell lung cancer	iv	Anti-PD-(L)1 combined with chemotherapy	Yes	Yes	No	Yes	Yes	Yes	TRUE	4.567	TRUE	4.567	yes	15.4335	yes	42	6.28403	unavailable			unavailable			no	yes
PICI-10236	Bladder cancer	iv	Anti-PD-(L)1 monotherapy	No	Yes	No	Yes	No	Yes	TRUE	1.9	TRUE	1.9	yes	4.91623	unavailable			unavailable			unavailable			yes	no
PICI-10237	Non-small cell lung cancer	iv	Anti-PD-(L)1 combined with chemotherapy	No	Yes	No	Yes	No	No	FALSE	13.167	FALSE	13.167	yes	0	unavailable			unavailable			yes	395	0.0102316	yes	no
PICI-10238	Renal cell carcinoma	iv	other+Anti-PD-(L)1 monotherapy	No	No	Yes	Yes	No	No	TRUE	7.567	TRUE	1.86667	yes	0	yes	56	0.0317426	yes	173	0.218869	unavailable			no	yes
PICI-10240	Squamous cell carcinoma of head and neck	iv	Anti-PD-(L)1 monotherapy	No	Yes	No	Yes	Yes	Yes	TRUE	1.733	TRUE	1.733	yes	5.73884	unavailable			unavailable			unavailable			no	yes
PICI-10245	Malignant melanoma	iv	Anti-PD-(L)1 monotherapy	No	Yes	No	Yes	No	No	TRUE	4.433	TRUE	4.433	yes	0.324872	yes	74	0	unavailable			unavailable			yes	no
PICI-10246	Renal cell carcinoma	iv	Anti-PD-(L)1 monotherapy	No	No	Yes	No	No	No	FALSE	12.167	FALSE	12.167	yes	0	yes	57	0	yes	189	0	yes	365	0	yes	no
PICI-10247	Non-small cell lung cancer	iv	Anti-PD-(L)1 combined with chemotherapy	No	Yes	No	No	No	No	FALSE	12.367	FALSE	12.367	yes	0.144284	yes	59	0	yes	171	0.01	yes	388	0.157504	no	yes
PICI-10249	Non-small cell lung cancer	iv	Anti-PD-(L)1 monotherapy	No	Yes	No	Yes	No	No	TRUE	4.467	TRUE	4.467	yes	0.118453	yes	42	0.178062	unavailable			unavailable			yes	no
PICI-10251	Non-small cell lung cancer	iv	Anti-PD-(L)1 combined with chemotherapy	No	Yes	No	No	No	No	TRUE	3.3	TRUE	3.3	yes	5.07635	yes	56	0	unavailable			unavailable			no	yes
PICI-10253	Renal cell carcinoma	iv	other+Anti-PD-(L)1 monotherapy	No	Yes	No	No	No	No	TRUE	4.667	TRUE	4.667	yes	4.59832	yes	47	4.98701	unavailable			unavailable			yes	no
PICI-10254	Bladder cancer	iv	Anti-PD-(L)1 monotherapy	No	No	No	Yes	Yes	No	TRUE	2.033	TRUE	2.033	yes	6.3453	unavailable			unavailable			unavailable			no	yes
PICI-10255	Non-small cell lung cancer	iv	Anti-PD-(L)1 monotherapy	Yes	Yes	No	No	No	Yes	FALSE	11.2	FALSE	11.2	yes	0.01	yes	28	0	yes	182	0	yes	336	0	yes	no
PICI-10260	Renal cell carcinoma	iv	Anti-PD-(L)1 and anti-CTLA-4 combination	No	Yes	No	Yes	No	Yes	FALSE	15	FALSE	15	yes	0	yes	43	0	yes	176	0	yes	407	0	no	yes
PICI-10263	Small cell lung cancer	iv	Anti-PD-(L)1 combined with chemotherapy	No	Yes	No	No	No	No	TRUE	4.433	TRUE	4.433	yes	72.5718	yes	43	50.4899	unavailable			unavailable			yes	no
PICI-10267	Renal cell carcinoma	iv	Anti-PD-(L)1 monotherapy	No	Yes	Yes	Yes	No	No	TRUE	11.767	TRUE	11.767	yes	0.262233	yes	28	0.105104	yes	189	0.182646	unavailable			yes	no	Stable Disease (SD)	175
PICI-10268	Malignant melanoma	iv	Anti-PD-(L)1 monotherapy	No	No	No	Yes	No	No	TRUE	4.667	TRUE	4.667	yes	48.027	yes	29	25.4349	unavailable			unavailable			yes	no
PICI-10269	Prostate cancer	iv	Anti-PD-(L)1 monotherapy	Yes	Yes	Yes	Yes	Yes	Yes	TRUE	10.133	TRUE	10.133	yes	0.688237	yes	17	0.910586	yes	177	0.356805	unavailable			yes	no
PICI-10273	Endometrial cancer	iv	other+Anti-PD-(L)1 monotherapy	No	Yes	Yes	No	No	Yes	TRUE	1.4	TRUE	1.4	yes	5.12543	yes	42	0.169978	unavailable			unavailable			no	yes
PICI-10276	Small cell lung cancer	iv	Anti-PD-(L)1 monotherapy	Yes	Yes	No	No	No	Yes	TRUE	7.633	TRUE	7.633	yes	0.0722972	yes	99	0.897928	yes	176	16.3689	unavailable			yes	no
PICI-10278	Renal cell carcinoma	iv	Anti-PD-(L)1 and anti-CTLA-4 combination	No	No	No	Yes	No	No	FALSE	15	FALSE	15	yes	0	yes	42	0	yes	186	0	unavailable			no	yes
PICI-10281	Non-small cell lung cancer	iv	Anti-PD-(L)1 combined with chemotherapy	No	No	No	No	No	Yes	FALSE	5.367	TRUE	5.367	yes	2.10128	no	42		unavailable			unavailable			yes	no
PICI-10283	Endometrial cancer	iv	Anti-PD-(L)1 monotherapy	No	No	No	Yes	No	Yes	FALSE	11.767	FALSE	11.767	yes	1.10642	unavailable			yes	164	0	yes	353	0	yes	no
PICI-10285	Non-small cell lung cancer	iv	other+Anti-PD-(L)1 monotherapy	Yes	Yes	No	Yes	No	No	FALSE	15	FALSE	15	yes	5.23403	yes	42	0.847763	yes	154	0	no	371		yes	no
PICI-10286	Non-small cell lung cancer	iv	Anti-PD-(L)1 combined with chemotherapy	No	No	No	Yes	No	No	FALSE	14.4	TRUE	8.56667	yes	26.756	yes	40	0.0493403	yes	194	2.83946	no	369	7.29118	yes	no
PICI-10287	Non-small cell lung cancer	iv	Anti-PD-(L)1 monotherapy	No	Yes	No	Yes	No	No	FALSE	11.8	FALSE	11.8	yes	0	yes	43	0	yes	172	0.0129744	yes	354	0	no	yes
PICI-10290	Squamous cell carcinoma of head and neck	iv	Anti-PD-(L)1 monotherapy	No	No	No	No	No	No	FALSE	11.267	FALSE	11.267	yes	1.48645	unavailable			yes	191	0.0467391	yes	338	0	no	yes
PICI-10291	Small cell lung cancer	iv	Anti-PD-(L)1 monotherapy	No	Yes	No	Yes	Yes	Yes	TRUE	9.3	TRUE	6.233	yes	1.45326	yes	41	11.763	yes	187	90	unavailable			no	yes	Progressive Disease (PD)	187
PICI-10292	Renal cell carcinoma	iv	Anti-PD-(L)1 and anti-CTLA-4 combination	No	Yes	No	No	No	Yes	FALSE	11.667	FALSE	11.667	yes	0	yes	42	0.0102165	yes	210	0	yes	295	0	yes	no
PICI-10295	Non-small cell lung cancer	iv	Anti-PD-(L)1 combined with chemotherapy	No	Yes	No	No	Yes	Yes	TRUE	2.8	TRUE	2.8	yes	75.2306	unavailable			unavailable			unavailable			yes	no
PICI-10296	Renal cell carcinoma	iv	Anti-PD-(L)1 monotherapy	No	No	Yes	Yes	No	No	TRUE	1.733	TRUE	1.733	yes	0	unavailable			unavailable			unavailable			yes	no
PICI-10298	Non-small cell lung cancer	iv	Anti-PD-(L)1 monotherapy	No	Yes	No	Yes	Yes	Yes	FALSE	12.133	FALSE	12.133	yes	0	yes	63	0	yes	214	0	yes	364	0.167145	yes	no
PICI-10299	Non-small cell lung cancer	iv	Anti-PD-(L)1 combined with chemotherapy	No	Yes	No	No	No	No	FALSE	1.4	FALSE	1.4	yes	0.561087	unavailable			unavailable			unavailable			yes	no
PICI-10300	Non-small cell lung cancer	iv	Anti-PD-(L)1 combined with chemotherapy	No	Yes	No	No	No	No	TRUE	4.267	TRUE	4.267	yes	1.86846	yes	65	0	unavailable			unavailable			yes	no
PICI-10301	Squamous cell carcinoma of head and neck	iv	Anti-PD-(L)1 monotherapy	No	No	No	No	Yes	Yes	TRUE	2.9	TRUE	2.9	yes	39.0746	unavailable			unavailable			unavailable			yes	no
PICI-10302	Bladder cancer	iv	Anti-PD-(L)1 monotherapy	No	No	No	Yes	No	Yes	TRUE	4.333	TRUE	4.333	yes	0.0390124	yes	42	0.479347	unavailable			unavailable			no	yes
PICI-10305	Squamous cell carcinoma of head and neck	iv	Anti-PD-(L)1 monotherapy	No	Yes	No	Yes	No	Yes	TRUE	8.133	TRUE	2.8	yes	0.0576578	yes	42	0.596428	no	152	0.798465	unavailable			no	yes	Progressive Disease (PD)	152
PICI-10306	Gastrooesophageal cancer	iv	Anti-PD-(L)1 monotherapy	No	No	Yes	No	Yes	Yes	FALSE	12.267	FALSE	12.267	yes	62.0299	yes	42	64.9576	yes	189	12.9272	yes	368	1.74522	no	yes
PICI-10309	Bladder cancer	iv	Anti-PD-(L)1 combined with chemotherapy	No	Yes	No	Yes	No	Yes	TRUE	4.7	TRUE	4.7	yes	16.0433	yes	42	8.23792	unavailable			unavailable			yes	no
PICI-10310	Renal cell carcinoma	iv	Anti-PD-(L)1 monotherapy	No	No	No	No	No	No	FALSE	15	FALSE	15	yes	0.200424	yes	42	0.08216	yes	168	0	yes	385	9.53288	no	yes
PICI-10311	Renal cell carcinoma	iv	Anti-PD-(L)1 monotherapy	Yes	Yes	Yes	Yes	Yes	No	FALSE	12.567	TRUE	9.33333	yes	0.0544576	yes	28	0	unavailable			yes	377	0	yes	no
PICI-10312	Malignant melanoma	iv	Anti-PD-(L)1 and anti-CTLA-4 combination	No	Yes	No	Yes	No	No	TRUE	2.567	TRUE	2.567	yes	1.15877	unavailable			unavailable			unavailable			yes	no
PICI-10313	Squamous cell carcinoma of head and neck	iv	Anti-PD-(L)1 combined with chemotherapy	No	Yes	No	Yes	Yes	Yes	FALSE	12.6	FALSE	12.6	yes	0.814999	yes	42	0	yes	189	0.0327178	yes	378	0.01	no	yes	Stable Disease (SD)	189
PICI-10314	Non-small cell lung cancer	iv	Anti-PD-(L)1 combined with chemotherapy	No	Yes	No	No	No	No	TRUE	6.033	TRUE	6.033	yes	4.08144	yes	42	1.5956	unavailable			unavailable			yes	no
PICI-10316	Merkel cell carcinoma	iv	Anti-PD-(L)1 monotherapy	No	No	No	Yes	No	No	FALSE	12.367	FALSE	12.367	yes	0.0279766	yes	42	0.102197	yes	189	1.07089	yes	371	0	no	yes
PICI-10317	Non-small cell lung cancer	iv	Anti-PD-(L)1 combined with chemotherapy	No	Yes	Yes	Yes	Yes	Yes	TRUE	14.233	TRUE	3.43333	yes	0.0419412	yes	81	0.01	yes	186	0.0100433	yes	354	0.01	no	yes
PICI-10318	Non-small cell lung cancer	iv	Anti-PD-(L)1 combined with chemotherapy	No	Yes	No	No	No	No	TRUE	9.033	TRUE	5.13333	yes	2.00898	yes	42	0.444294	yes	175	5.70684	unavailable			no	yes
PICI-10319	Non-small cell lung cancer	iv	Anti-PD-(L)1 combined with chemotherapy	Yes	Yes	No	No	No	No	FALSE	4.933	FALSE	4.933	yes	0.0101167	yes	56	0.0168197	unavailable			unavailable			no	yes
PICI-10320	Non-small cell lung cancer	iv	Anti-PD-(L)1 combined with chemotherapy	No	Yes	No	Yes	No	No	FALSE	1.367	FALSE	1.367	yes	7.74854	unavailable			unavailable			unavailable			yes	no
PICI-10321	Malignant melanoma	iv	Anti-PD-(L)1 monotherapy	No	No	No	Yes	No	No	TRUE	12.833	TRUE	9.8	yes	7.57681	yes	42	2.45816	yes	196	2.31196	yes	360	0.636769	yes	no
PICI-10323	Bladder cancer	iv	Anti-PD-(L)1 monotherapy	No	Yes	No	Yes	No	No	TRUE	2.4	TRUE	2.4	yes	0.808501	yes	51	8.43631	unavailable			unavailable			yes	no
PICI-10329	Non-small cell lung cancer	iv	Anti-PD-(L)1 monotherapy	No	Yes	No	Yes	No	No	TRUE	5.3	TRUE	5.3	yes	47.5434	yes	49	6.1779	unavailable			unavailable			no	yes
PICI-10330	Renal cell carcinoma	iv	Anti-PD-(L)1 and anti-CTLA-4 combination	No	Yes	No	Yes	No	Yes	TRUE	8.9	TRUE	1.63333	yes	0	no	49	0	no	184	0	unavailable			no	yes	Progressive Disease (PD)	184
PICI-10331	Bladder cancer	iv	Anti-PD-(L)1 monotherapy	Yes	Yes	No	Yes	No	Yes	FALSE	15	FALSE	15	yes	3.54638	yes	42	0.439692	yes	168	0.037212	yes	420	0.0185891	yes	no
PICI-10332	Squamous cell carcinoma of head and neck	iv	Anti-PD-(L)1 monotherapy	No	No	No	No	No	No	FALSE	12.6	FALSE	12.6	yes	1.06423	yes	84	0	yes	210	0	yes	378	0	yes	no
PICI-10336	Malignant melanoma	iv	Anti-PD-(L)1 monotherapy	No	Yes	No	No	No	No	FALSE	11.9	FALSE	11.9	yes	10.5369	yes	42	1.01782	yes	189	0	yes	357	0	no	yes
PICI-10337	Non-small cell lung cancer	iv	Anti-PD-(L)1 monotherapy	Yes	Yes	No	No	No	Yes	TRUE	7.133	TRUE	7.133	yes	15.3731	yes	42	13.3713	no	107	9.71292	unavailable			yes	no
PICI-10338	Bladder cancer	iv	Anti-PD-(L)1 monotherapy	No	No	No	Yes	Yes	No	FALSE	15	FALSE	15	yes	0.434182	yes	43	0.0292546	yes	106	0	yes	362	0	no	yes
PICI-10340	Squamous cell carcinoma of head and neck	iv	Anti-PD-(L)1 monotherapy	No	Yes	No	No	Yes	Yes	FALSE	15	FALSE	15	yes	1.34959	yes	47	1.10467	yes	194	3.15793	yes	404	5.2326	yes	no
PICI-10341	Small cell lung cancer	iv	Anti-PD-(L)1 combined with chemotherapy	Yes	Yes	No	No	No	No	TRUE	7.233	TRUE	7.233	yes	81.6694	yes	48	0.15301	yes	196	82.7642	unavailable			yes	no
PICI-10343	Squamous cell carcinoma of head and neck	iv	Anti-PD-(L)1 combined with chemotherapy	No	Yes	No	Yes	Yes	Yes	FALSE	5.8	TRUE	5.8	yes	2.61549	yes	27	5.07288	unavailable			unavailable			yes	no
PICI-10344	Non-small cell lung cancer	iv	Anti-PD-(L)1 monotherapy	No	Yes	No	No	No	No	FALSE	3	TRUE	3	yes	27.4176	yes	42	20.7861	unavailable			unavailable			no	yes
PICI-10345	Squamous cell carcinoma of head and neck	iv	Anti-PD-(L)1 combined with chemotherapy	Yes	Yes	No	No	No	No	FALSE	15	FALSE	15	yes	0.4026	yes	42	0	yes	206	0.0218728	yes	381	0.0249792	yes	no
PICI-10346	Hepatocellular carcinoma	iv	Anti-PD-(L)1 combined with chemotherapy	No	Yes	No	No	No	Yes	FALSE	2.367	FALSE	2.367	yes	3.00956	unavailable			unavailable			unavailable			yes	no
PICI-10348	Non-small cell lung cancer	iv	Anti-PD-(L)1 monotherapy	Yes	Yes	Yes	Yes	No	Yes	FALSE	11.667	FALSE	11.667	yes	0.0857519	yes	49	0.0427413	yes	175	0.0437247	yes	350	0.0665274	yes	no
PICI-10350	Colorectal cancer	iv	Anti-PD-(L)1 monotherapy	No	No	No	No	No	No	FALSE	12.133	FALSE	12.133	yes	0.0616393	yes	49	0.01	yes	196	0.01	yes	364	0	no	yes
PICI-10355	Breast cancer	iv	Anti-PD-(L)1 combined with chemotherapy	No	Yes	No	No	No	Yes	FALSE	11.967	TRUE	9.8	yes	0	yes	49	0	yes	175	0.01	yes	359	0.172887	no	yes
PICI-10357	Bladder cancer	iv	Anti-PD-(L)1 monotherapy	No	Yes	No	No	No	Yes	FALSE	11.9	TRUE	7.03333	yes	11.896	yes	28	8.39507	yes	182	4.52864	no	357	0.154806	no	yes
PICI-10358	Prostate cancer	iv	Anti-PD-(L)1 and anti-CTLA-4 combination	No	Yes	No	No	No	Yes	TRUE	1.767	TRUE	1.767	yes	2.51745	no	20		unavailable			unavailable			no	yes
PICI-10361	Renal cell carcinoma	iv	Anti-PD-(L)1 and anti-CTLA-4 combination	No	No	No	Yes	No	No	FALSE	15	TRUE	3.23333	yes	0.0142128	yes	42	0.0208016	unavailable			unavailable			no	yes
PICI-10362	Gastrooesophageal cancer	iv	Anti-PD-(L)1 monotherapy	No	Yes	No	No	No	Yes	TRUE	1.9	TRUE	1.9	yes	5.14957	yes	42	10.151	unavailable			unavailable			no	yes
PICI-10365	Non-small cell lung cancer	iv	Anti-PD-(L)1 combined with chemotherapy	No	Yes	No	No	No	No	TRUE	2.933	TRUE	2.933	yes	31.2976	yes	40	5.48091	unavailable			unavailable			yes	no
PICI-10367	Small cell lung cancer	iv	Anti-PD-(L)1 combined with chemotherapy	No	Yes	No	No	No	No	FALSE	15	TRUE	5.13333	yes	30.1159	yes	42	0	no	189	16.4346	no	343	6.70913	yes	no
PICI-10368	Non-small cell lung cancer	iv	Anti-PD-(L)1 and anti-CTLA-4 combination	No	Yes	No	No	No	No	TRUE	4.667	TRUE	4.667	yes	54.5497	yes	21	57.9131	unavailable			unavailable			yes	no
PICI-10370	Non-small cell lung cancer	iv	Anti-PD-(L)1 and anti-CTLA-4 combination	No	Yes	No	Yes	No	No	FALSE	15	FALSE	15	yes	0.22218	yes	28	0.145427	yes	184	0.336817	yes	378	0.229433	no	yes
PICI-10372	Gastrooesophageal cancer	iv	Anti-PD-(L)1 combined with chemotherapy	Yes	Yes	No	Yes	Yes	Yes	FALSE	11.9	FALSE	11.9	yes	14.6813	yes	28	0.267143	yes	182	0.10209	yes	357	17.9123	yes	no
PICI-10374	Small cell lung cancer	iv	Anti-PD-(L)1 monotherapy	Yes	Yes	No	No	No	Yes	FALSE	3.1	TRUE	2.8	yes	25.6327	yes	42	46.3231	unavailable			unavailable			yes	no
PICI-10375	Breast cancer	iv	Anti-PD-(L)1 combined with chemotherapy	No	No	No	Yes	No	Yes	FALSE	7.067	FALSE	7.067	yes	0	yes	43	0	yes	211	0	unavailable			yes	no	Stable Disease (SD)	211
PICI-10377	Bladder cancer	iv	Anti-PD-(L)1 monotherapy	No	No	No	No	No	No	TRUE	7.133	TRUE	6.73333	yes	5.86028	yes	28	0.13129	yes	168	14.8929	unavailable			no	yes
PICI-10379	Squamous cell carcinoma of head and neck	iv	Anti-PD-(L)1 monotherapy	No	No	No	No	Yes	Yes	TRUE	6.267	TRUE	6.267	yes	3.17502	yes	42	0.273572	unavailable			unavailable			yes	no
PICI-10381	Renal cell carcinoma	iv	Anti-PD-(L)1 and anti-CTLA-4 combination	No	Yes	Yes	Yes	Yes	Yes	FALSE	2.567	FALSE	2.567	yes	1.42603	yes	41	0	unavailable			unavailable			yes	no
PICI-10382	Non-small cell lung cancer	iv	Anti-PD-(L)1 combined with chemotherapy	No	Yes	No	No	Yes	No	FALSE	12.333	FALSE	12.333	yes	0.368681	unavailable			yes	184	0	yes	372	0	no	yes
PICI-10384	Colorectal cancer	iv	Anti-PD-(L)1 monotherapy	No	No	No	No	No	No	FALSE	15	FALSE	15	yes	15.9628	yes	42	0.0728203	yes	209	0.176258	yes	377	9.07967	yes	no
PICI-10385	Small cell lung cancer	iv	Anti-PD-(L)1 combined with chemotherapy	No	Yes	No	No	No	No	FALSE	15	FALSE	15	yes	54.4594	yes	98	0	yes	182	0	yes	367	0	yes	no
PICI-10387	Endometrial cancer	iv	Anti-PD-(L)1 monotherapy	No	No	No	No	Yes	Yes	FALSE	1.4	FALSE	1.4	yes	18.696	yes	42	21.2975	unavailable			unavailable			no	yes
PICI-10388	Non-small cell lung cancer	iv	Anti-PD-(L)1 monotherapy	No	Yes	No	No	Yes	No	TRUE	10.033	TRUE	5.833	yes	0	yes	49	0.0510843	yes	175	0.0193797	unavailable			no	yes	Progressive Disease (PD)	175
PICI-10389	Malignant melanoma	iv	Anti-PD-(L)1 and anti-CTLA-4 combination	No	No	No	No	No	No	FALSE	12.2	FALSE	12.2	yes	14.568	yes	42	0	yes	219	0	yes	387	0	yes	no
PICI-10393	Non-small cell lung cancer	iv	Anti-PD-(L)1 and anti-CTLA-4 combination	No	Yes	No	No	No	No	FALSE	12.367	FALSE	12.367	yes	0.0239237	yes	28	0.0144279	yes	182	0	yes	371	0	no	yes
PICI-10395	Gastrooesophageal cancer	iv	Anti-PD-(L)1 and anti-CTLA-4 combination	No	Yes	No	Yes	No	Yes	TRUE	4.8	TRUE	2.9	yes	0.013129	yes	45	0.0972318	unavailable			unavailable			no	yes
PICI-10397	Malignant melanoma	iv	Anti-PD-(L)1 monotherapy	No	Yes	No	Yes	No	No	TRUE	3.433	TRUE	3.433	yes	18.2632	yes	41	55.8986	unavailable			unavailable			yes	no
PICI-10398	Renal cell carcinoma	iv	Anti-PD-(L)1 monotherapy	No	No	Yes	Yes	No	No	FALSE	15	FALSE	15	yes	0.0312752	yes	27	0.0413933	yes	208	0.01	yes	371	0	yes	no
PICI-10399	Endometrial cancer	iv	Anti-PD-(L)1 monotherapy	No	No	No	Yes	No	Yes	TRUE	8.233	TRUE	8.233	yes	2.59864	yes	42	0.204587	yes	183	0.486523	unavailable			yes	no	Complete Response (CR)	183
PICI-10401	Small cell lung cancer	iv	Anti-PD-(L)1 combined with chemotherapy	No	Yes	No	No	No	No	TRUE	10	TRUE	10	yes	2.177	yes	70	0	yes	175	0	unavailable			yes	no	Stable Disease (SD)	175
PICI-10403	Non-small cell lung cancer	iv	Anti-PD-(L)1 combined with chemotherapy	No	Yes	No	No	No	No	TRUE	8.133	TRUE	8.133	yes	44.1461	yes	49	0	yes	161	0.0731813	unavailable			yes	no
PICI-10404	Non-small cell lung cancer	iv	Anti-PD-(L)1 monotherapy	No	No	No	No	Yes	No	TRUE	5.3	TRUE	5.3	yes	7.94639	yes	55	0.37762	unavailable			unavailable			yes	no
PICI-10405	Non-small cell lung cancer	iv	Anti-PD-(L)1 combined with chemotherapy	No	Yes	No	No	No	No	FALSE	2.8	FALSE	2.8	yes	0.865795	yes	42	0	unavailable			unavailable			no	yes
PICI-10409	Renal cell carcinoma	iv	Anti-PD-(L)1 monotherapy	No	No	No	Yes	Yes	Yes	FALSE	8.867	TRUE	8.867	yes	0	yes	28	0	yes	182	0.303058	unavailable			no	yes	Stable Disease (SD)	182
PICI-10410	Small cell lung cancer	iv	Anti-PD-(L)1 combined with chemotherapy	No	Yes	No	No	No	No	FALSE	3.867	TRUE	2.93333	yes	68.9512	yes	42	80.7361	unavailable			unavailable			yes	no
PICI-10412	Non-small cell lung cancer	iv	Anti-PD-(L)1 combined with chemotherapy	No	Yes	No	Yes	No	No	TRUE	3.9	TRUE	3.9	yes	0.457687	yes	21	0.0956459	unavailable			unavailable			yes	no
PICI-10413	Small cell lung cancer	iv	Anti-PD-(L)1 combined with chemotherapy	No	Yes	No	No	No	No	FALSE	5.5	TRUE	5.5	yes	4.65494	yes	27	0.340861	unavailable			unavailable			yes	no
PICI-10414	Non-small cell lung cancer	iv	Anti-PD-(L)1 combined with chemotherapy	No	Yes	No	No	No	Yes	FALSE	15	FALSE	15	yes	0.0180908	yes	49	0	yes	186	0.0102657	yes	334	0	yes	no
PICI-10416	Non-small cell lung cancer	iv	Anti-PD-(L)1 monotherapy	Yes	Yes	No	Yes	No	No	FALSE	0.233	FALSE	0.233	yes	0.0630245	unavailable			unavailable			unavailable			yes	no
PICI-10417	Non-small cell lung cancer	iv	Anti-PD-(L)1 monotherapy	No	Yes	No	No	No	No	TRUE	0.867	TRUE	0.867	yes	3.09045	unavailable			unavailable			unavailable			no	yes
PICI-10418	Non-small cell lung cancer	iv	Anti-PD-(L)1 monotherapy	No	Yes	No	No	No	No	FALSE	4.033	FALSE	4.033	yes	0.0184078	yes	42	0.970654	unavailable			unavailable			yes	no
PICI-10420	Renal cell carcinoma	iv	Anti-PD-(L)1 monotherapy	No	Yes	No	Yes	Yes	No	FALSE	12.1	FALSE	12.1	yes	0	yes	25	0	yes	193	0	yes	361	0	yes	no
PICI-10423	Squamous cell carcinoma of head and neck	iv	Anti-PD-(L)1 combined with chemotherapy	Yes	Yes	No	No	No	No	TRUE	3.467	TRUE	3.467	yes	86.4388	yes	42	0.106221	unavailable			unavailable			yes	no
PICI-10424	Non-small cell lung cancer	iv	Anti-PD-(L)1 monotherapy	Yes	Yes	No	No	No	No	TRUE	10.6	TRUE	10.6	yes	0.522374	yes	42	0.182089	yes	189	0.232089	unavailable			no	yes
PICI-10425	Non-small cell lung cancer	iv	Anti-PD-(L)1 monotherapy	No	Yes	No	No	No	No	FALSE	12.8	FALSE	12.8	yes	0.290247	unavailable			yes	258	0.361021	yes	384	0.801012	yes	no
PICI-10426	Breast cancer	iv	Anti-PD-(L)1 combined with chemotherapy	No	No	No	No	No	Yes	TRUE	8.267	TRUE	8.267	yes	15.1164	yes	28	9.54731	yes	189	0.267295	unavailable			no	yes
PICI-10430	Non-small cell lung cancer	iv	Anti-PD-(L)1 monotherapy	No	Yes	No	No	Yes	Yes	FALSE	15	FALSE	15	yes	0.0423035	yes	42	0	no	189		no	362		no	yes
PICI-10432	Non-small cell lung cancer	iv	Anti-PD-(L)1 combined with chemotherapy	No	Yes	No	No	No	No	FALSE	12.067	FALSE	12.067	yes	3.40257	yes	44	0.0585576	yes	197	0	yes	365	0	yes	no
PICI-10433	Renal cell carcinoma	iv	Anti-PD-(L)1 combined with chemotherapy	No	No	No	Yes	Yes	Yes	TRUE	1.033	TRUE	1.033	yes	79.5985	unavailable			unavailable			unavailable			yes	no
PICI-10434	Non-small cell lung cancer	iv	Anti-PD-(L)1 combined with chemotherapy	No	Yes	No	No	No	No	TRUE	6.167	TRUE	6.167	yes	0.446373	yes	42	0.0301663	unavailable			unavailable			yes	no
PICI-10436	Small cell lung cancer	iv	Anti-PD-(L)1 combined with chemotherapy	No	Yes	No	No	No	No	TRUE	13.567	TRUE	13.567	yes	9.94929	yes	59	0.0604752	yes	195	1.06672	yes	401	18.8868	yes	no
PICI-10437	Non-small cell lung cancer	iv	Anti-PD-(L)1 monotherapy	No	Yes	No	Yes	Yes	Yes	TRUE	6.033	TRUE	1.4	yes	7.30534	yes	42	3.27998	unavailable			unavailable			no	yes
PICI-10438	Non-small cell lung cancer	iv	Anti-PD-(L)1 monotherapy	No	Yes	No	No	No	Yes	FALSE	5.633	TRUE	5.633	yes	0.0284732	yes	42	0.0958998	unavailable			unavailable			yes	no
PICI-10439	Non-small cell lung cancer	iv	Anti-PD-(L)1 monotherapy	No	Yes	No	No	No	No	FALSE	12.933	FALSE	12.933	yes	0	yes	84	0.015345	yes	168	0	yes	388	0	no	yes
PICI-10440	Non-small cell lung cancer	iv	Anti-PD-(L)1 monotherapy	No	Yes	No	No	No	No	FALSE	12.2	FALSE	12.2	yes	25.2493	yes	73	8.16873	yes	205	12.4551	yes	366	62.3458	no	yes
PICI-10441	Non-small cell lung cancer	iv	Anti-PD-(L)1 monotherapy	No	Yes	No	No	Yes	Yes	FALSE	11.9	FALSE	11.9	yes	1.26455	yes	84	0.0278969	yes	212	0.0826999	unavailable			yes	no	Partial Response (PR)	189
PICI-10442	Endometrial cancer	iv	Anti-PD-(L)1 monotherapy	No	Yes	No	Yes	Yes	Yes	FALSE	11.9	FALSE	11.9	yes	0.0469229	yes	42	0.140287	yes	189	0.863289	yes	357	0	no	yes	Stable Disease (SD)	189
PICI-10443	Gastrooesophageal cancer	iv	Anti-PD-(L)1 monotherapy	Yes	Yes	Yes	No	No	Yes	FALSE	15	TRUE	8.2	yes	0.01	yes	56	0.01	yes	154	0.0292419	yes	394	0.037437	no	yes
PICI-10444	Non-small cell lung cancer	iv	Anti-PD-(L)1 combined with chemotherapy	Yes	Yes	No	Yes	No	No	FALSE	15	FALSE	15	yes	0	yes	48	0	yes	174	0	yes	405	0	yes	no
PICI-10445	Breast cancer	iv	Anti-PD-(L)1 monotherapy	No	Yes	No	No	Yes	Yes	TRUE	1.133	TRUE	1.133	yes	12.1335	unavailable			unavailable			unavailable			yes	no
PICI-10447	Non-small cell lung cancer	iv	Anti-PD-(L)1 combined with chemotherapy	No	Yes	No	No	Yes	No	TRUE	9.267	TRUE	9.267	yes	3.94502	unavailable			yes	196	38.4364	unavailable			yes	no
PICI-10450	Non-small cell lung cancer	iv	Anti-PD-(L)1 monotherapy	Yes	Yes	No	No	No	No	FALSE	15	FALSE	15	yes	0.0791093	yes	42	0.01	yes	175	0.0105249	yes	392	0.988877	yes	no
PICI-10451	Renal cell carcinoma	iv	Anti-PD-(L)1 and anti-CTLA-4 combination	No	No	No	No	No	No	TRUE	2.067	TRUE	2.067	yes	2.3088	unavailable			unavailable			unavailable			yes	no
PICI-10452	Hepatocellular carcinoma	iv	Anti-PD-(L)1 monotherapy	No	Yes	Yes	Yes	Yes	No	TRUE	3.567	TRUE	3.567	yes	0.181014	yes	31	0.321324	unavailable			unavailable			no	yes
PICI-10458	Small cell lung cancer	iv	Anti-PD-(L)1 combined with chemotherapy	No	Yes	No	Yes	No	No	TRUE	8.7	TRUE	8.7	yes	42.2622	yes	42	0.037841	yes	196	79.3216	unavailable			yes	no
PICI-10459	Non-small cell lung cancer	iv	Anti-PD-(L)1 combined with chemotherapy	No	Yes	No	No	No	No	FALSE	5.833	FALSE	5.833	yes	2.7747	unavailable			unavailable			unavailable			no	yes
PICI-10460	Non-small cell lung cancer	iv	Anti-PD-(L)1 combined with chemotherapy	No	No	No	Yes	No	Yes	FALSE	11.6	FALSE	11.6	yes	0	yes	45	0.01	yes	192	0	unavailable			yes	no	Partial Response (PR)	192
PICI-10461	Hepatocellular carcinoma	iv	other+Anti-PD-(L)1 monotherapy	No	Yes	No	No	No	No	FALSE	12.833	FALSE	12.833	yes	0.504073	yes	42	0.0121746	yes	189	0	yes	385	0	yes	no
PICI-10462	Malignant melanoma	iv	Anti-PD-(L)1 monotherapy	No	Yes	No	No	No	No	FALSE	1.667	TRUE	1.667	yes	0.0338765	unavailable			unavailable			unavailable			yes	no
PICI-10463	Non-small cell lung cancer	iv	Anti-PD-(L)1 monotherapy	No	Yes	No	No	No	Yes	TRUE	8.4	TRUE	3.26667	yes	0.0150926	yes	28	0.0335852	no	182	0.0273829	unavailable			yes	no
PICI-10465	Non-small cell lung cancer	iv	Anti-PD-(L)1 combined with chemotherapy	Yes	Yes	No	No	Yes	No	FALSE	15	FALSE	15	yes	1.50702	yes	42	1.17581	unavailable			yes	371	2.34998	yes	no
PICI-10467	Breast cancer	iv	Anti-PD-(L)1 combined with chemotherapy	No	Yes	No	No	No	No	TRUE	6.8	TRUE	6.8	yes	0.356171	yes	28	0.226677	yes	168	0.35418	unavailable			yes	no
PICI-10468	Non-small cell lung cancer	iv	Anti-PD-(L)1 combined with chemotherapy	No	Yes	No	Yes	No	No	TRUE	9.533	TRUE	9.533	yes	0	yes	42	0	yes	182	0	unavailable			no	yes
PICI-10470	Squamous cell carcinoma of head and neck	iv	Anti-PD-(L)1 monotherapy	Yes	Yes	No	No	Yes	Yes	FALSE	11.867	FALSE	11.867	yes	0.303191	yes	63	0.645692	yes	154	0.562785	yes	356	1.27926	no	yes
PICI-10471	Gastrooesophageal cancer	iv	Anti-PD-(L)1 monotherapy	No	Yes	No	Yes	Yes	Yes	TRUE	3.767	TRUE	3.03333	yes	0.0867751	yes	42	1.4361	unavailable			unavailable			no	yes
PICI-10472	Hepatocellular carcinoma	iv	Anti-PD-(L)1 monotherapy	No	Yes	No	Yes	Yes	No	TRUE	5.067	TRUE	5.067	yes	4.19096	yes	32	1.19385	unavailable			unavailable			no	yes
PICI-10473	Colorectal cancer	iv	Anti-PD-(L)1 monotherapy	Yes	Yes	No	Yes	Yes	Yes	FALSE	13.667	FALSE	13.667	yes	0.0282484	yes	56	0.0536719	yes	189	0.02247	yes	287	0.0753905	yes	no
PICI-10478	Non-small cell lung cancer	iv	Anti-PD-(L)1 monotherapy	No	Yes	No	Yes	Yes	Yes	TRUE	3.033	TRUE	3.033	yes	1.81287	unavailable			unavailable			unavailable			yes	no
PICI-10479	Colorectal cancer	iv	Anti-PD-(L)1 monotherapy	No	No	No	Yes	No	No	TRUE	5.067	TRUE	5.067	yes	38.7884	yes	46	55.5455	yes	138	58.6775	unavailable			yes	no	Stable Disease (SD)	131
PICI-10482	Bladder cancer	iv	Anti-PD-(L)1 monotherapy	No	Yes	No	No	No	Yes	FALSE	3.533	TRUE	3.533	yes	0.596375	yes	43	3.35503	unavailable			unavailable			no	yes
PICI-10485	Bladder cancer	iv	Anti-PD-(L)1 monotherapy	No	Yes	No	Yes	Yes	Yes	TRUE	10.7	TRUE	2.16667	yes	1.18558	yes	42	2.60645	no	183	13.1747	unavailable			no	yes
PICI-10486	Malignant melanoma	iv	Anti-PD-(L)1 monotherapy	No	No	No	No	No	No	FALSE	15	FALSE	15	yes	0.0309479	yes	28	0	yes	203	0	yes	379	0	yes	no
PICI-10487	Malignant melanoma	iv	Anti-PD-(L)1 combined with chemotherapy	Yes	Yes	No	No	Yes	Yes	TRUE	8.933	TRUE	8.933	yes	37.0824	yes	42	7.58173	yes	182	1.35646	unavailable			yes	no
PICI-10488	Merkel cell carcinoma	iv	Anti-PD-(L)1 monotherapy	No	No	No	Yes	No	No	FALSE	2.133	FALSE	2.133	yes	0.898732	unavailable			unavailable			unavailable			yes	no
PICI-10489	Non-small cell lung cancer	iv	Anti-PD-(L)1 combined with chemotherapy	Yes	Yes	No	No	No	No	FALSE	13.1	FALSE	13.1	yes	0.0252681	yes	65	0	yes	212	0	yes	393	0	yes	no
PICI-10490	Non-small cell lung cancer	iv	Anti-PD-(L)1 monotherapy	No	Yes	No	No	No	No	FALSE	0.933	FALSE	0.933	yes	0.564046	yes	28	0.178896	unavailable			unavailable			no	yes
PICI-10492	Breast cancer	iv	Anti-PD-(L)1 combined with chemotherapy	No	No	No	Yes	Yes	Yes	TRUE	3.3	TRUE	3.3	yes	46.0194	yes	36	30.7272	unavailable			unavailable			no	yes
PICI-10493	Prostate cancer	iv	other+Anti-PD-(L)1 monotherapy	No	No	Yes	Yes	Yes	Yes	FALSE	15	FALSE	15	yes	51.6441	yes	59	0.315721	yes	178	0.0398457	yes	346	2.05954	no	yes
PICI-10494	Bladder cancer	iv	Anti-PD-(L)1 monotherapy	No	Yes	No	Yes	Yes	Yes	FALSE	15	FALSE	15	yes	0.086985	yes	30	0.316065	yes	179	0	yes	366	0.0126167	no	yes
PICI-10495	Small cell lung cancer	iv	Anti-PD-(L)1 combined with chemotherapy	Yes	Yes	No	No	No	No	TRUE	1.667	TRUE	1.667	yes	38.7215	unavailable			unavailable			unavailable			yes	no
PICI-10498	Prostate cancer	iv	Anti-PD-(L)1 monotherapy	No	No	Yes	Yes	Yes	Yes	TRUE	2.467	TRUE	2.467	yes	64.4072	yes	57	61.1475	unavailable			unavailable			yes	no
PICI-10499	Non-small cell lung cancer	iv	Anti-PD-(L)1 combined with chemotherapy	Yes	Yes	No	No	Yes	Yes	TRUE	10.767	TRUE	10.767	yes	6.4571	unavailable			yes	203	3.76379	unavailable			no	yes
PICI-10501	Bladder cancer	iv	Anti-PD-(L)1 monotherapy	No	No	No	No	No	No	TRUE	5.867	TRUE	5.867	yes	12.0332	yes	42	10.9788	unavailable			unavailable			no	yes
PICI-10505	Non-small cell lung cancer	iv	Anti-PD-(L)1 monotherapy	No	Yes	No	No	No	Yes	FALSE	12.367	FALSE	12.367	yes	0.0360501	yes	28	0.0429312	yes	182	0.185637	yes	371	0.207938	no	yes
PICI-10506	Non-small cell lung cancer	iv	Anti-PD-(L)1 combined with chemotherapy	Yes	Yes	No	No	No	No	FALSE	12.7	TRUE	12.7	yes	0.0397243	unavailable			yes	198	0.0213568	unavailable			no	yes
PICI-10507	Non-small cell lung cancer	iv	Anti-PD-(L)1 monotherapy	No	Yes	No	No	No	No	FALSE	13.967	FALSE	13.967	yes	0	yes	41	0.01	yes	154	0	yes	419	0.0468371	no	yes
PICI-10508	Non-small cell lung cancer	iv	Anti-PD-(L)1 monotherapy	No	Yes	No	No	No	Yes	TRUE	11.033	TRUE	7.93333	yes	1.30934	yes	28	0	yes	182	0	unavailable			yes	no	Stable Disease (SD)	182
PICI-10509	Non-small cell lung cancer	iv	Anti-PD-(L)1 monotherapy	No	Yes	No	No	No	Yes	TRUE	6.433	TRUE	6.433	yes	0	yes	84	0.0242856	unavailable			unavailable			yes	no
PICI-10510	Non-small cell lung cancer	iv	Anti-PD-(L)1 combined with chemotherapy	No	Yes	No	No	No	No	FALSE	12	FALSE	12	yes	0.15945	yes	42	0.0234114	yes	213	0.0762085	yes	360	0.479288	yes	no
PICI-10511	Bladder cancer	iv	Anti-PD-(L)1 monotherapy	No	No	No	No	No	Yes	FALSE	12.6	FALSE	12.6	yes	0	unavailable			unavailable			yes	378	5.62246	yes	no
PICI-10514	Non-small cell lung cancer	iv	Anti-PD-(L)1 monotherapy	No	Yes	No	No	Yes	Yes	FALSE	15	FALSE	15	yes	0.0382514	yes	49	0.0390569	yes	196	0.0563891	unavailable			no	yes
PICI-10515	Renal cell carcinoma	iv	Anti-PD-(L)1 combined with chemotherapy	No	Yes	No	Yes	Yes	No	FALSE	11.1	TRUE	11.1	yes	7.78071	yes	42	0.0182465	yes	181	0.106567	yes	333	0.239125	no	yes
PICI-10517	Small cell lung cancer	iv	Anti-PD-(L)1 combined with chemotherapy	No	Yes	No	Yes	No	No	FALSE	14.933	FALSE	14.933	yes	0.0506802	yes	42	0.0118708	yes	189	0.0696396	yes	363	17.3415	no	yes
PICI-10518	Malignant melanoma	iv	Anti-PD-(L)1 monotherapy	No	No	No	Yes	No	No	FALSE	11.667	FALSE	11.667	yes	0.273085	unavailable			unavailable			unavailable			yes	no
PICI-10520	Small cell lung cancer	iv	Anti-PD-(L)1 combined with chemotherapy	No	Yes	No	No	Yes	Yes	FALSE	15	FALSE	15	yes	63.7823	unavailable			unavailable			unavailable			yes	no
PICI-10521	Renal cell carcinoma	iv	Anti-PD-(L)1 combined with chemotherapy	No	No	No	No	No	No	FALSE	12.8	FALSE	12.8	yes	0.01	yes	20	0.198616	yes	176	0.0102369	yes	302	0.041734	no	yes
PICI-10524	Gastrooesophageal cancer	iv	Anti-PD-(L)1 monotherapy	Yes	Yes	No	No	No	Yes	TRUE	0.933	TRUE	0.933	yes	1.96241	unavailable			unavailable			unavailable			yes	no
PICI-10525	Renal cell carcinoma	iv	Anti-PD-(L)1 monotherapy	No	Yes	No	No	No	No	FALSE	1.167	FALSE	1.167	yes	0	unavailable			unavailable			unavailable			yes	no
PICI-10526	Small cell lung cancer	iv	Anti-PD-(L)1 monotherapy	No	Yes	No	No	No	Yes	TRUE	1.9	TRUE	1.9	yes	0.0791336	yes	34	44.6556	unavailable			unavailable			yes	no
PICI-10529	Squamous cell carcinoma of head and neck	iv	Anti-PD-(L)1 monotherapy	No	Yes	No	Yes	No	Yes	TRUE	6.067	TRUE	6.067	yes	1.97563	yes	50	0.754948	unavailable			unavailable			yes	no
PICI-10531	Non-small cell lung cancer	iv	Anti-PD-(L)1 monotherapy	No	Yes	Yes	Yes	Yes	Yes	TRUE	3.067	TRUE	3.067	yes	0	yes	43	0	unavailable			unavailable			yes	no
PICI-10532	Non-small cell lung cancer	iv	Anti-PD-(L)1 combined with chemotherapy	No	Yes	No	No	No	No	FALSE	2.467	TRUE	1.76667	yes	2.04478	no	53	16.1241	unavailable			unavailable			no	yes
PICI-10534	Non-small cell lung cancer	iv	Anti-PD-(L)1 combined with chemotherapy	No	Yes	No	No	No	No	TRUE	10.767	TRUE	10.767	yes	2.86468	yes	49	0.446003	yes	184	2.57699	unavailable			no	yes
PICI-10535	Non-small cell lung cancer	iv	Anti-PD-(L)1 monotherapy	No	Yes	No	No	No	No	FALSE	12.133	TRUE	3.73333	yes	1.55935	yes	46	2.82074	no	171	6.23902	unavailable			no	yes	Progressive Disease (PD)	171
PICI-10538	Non-small cell lung cancer	iv	chemo+Anti-PD-(L)1 and anti-CTLA-4 combination	No	Yes	No	No	Yes	No	FALSE	12.567	FALSE	12.567	yes	1.9473	yes	62	0	yes	203	0.427663	yes	377	0.0105735	yes	no
PICI-10539	Non-small cell lung cancer	iv	Anti-PD-(L)1 monotherapy	Yes	Yes	No	No	Yes	No	FALSE	7.233	FALSE	7.233	yes	0.560144	yes	84	0	unavailable			unavailable			no	yes
PICI-10542	Renal cell carcinoma	iv	Anti-PD-(L)1 and anti-CTLA-4 combination	No	No	No	Yes	No	No	FALSE	15	TRUE	2.3	yes	0.0197496	yes	42	0.0391148	yes	176	0	yes	363	0	yes	no
PICI-10544	Renal cell carcinoma	iv	Anti-PD-(L)1 monotherapy	No	No	No	Yes	No	Yes	FALSE	12.7	TRUE	2.73333	yes	0.119676	yes	28	0.0351834	yes	165	1.16734	yes	381	0.0623246	no	yes
PICI-10547	Non-small cell lung cancer	iv	Anti-PD-(L)1 combined with chemotherapy	Yes	Yes	No	No	No	No	TRUE	8.9	TRUE	8.9	yes	2.28518	no	70		yes	204	11.1969	unavailable			yes	no
PICI-10548	Gastrooesophageal cancer	iv	Anti-PD-(L)1 combined with chemotherapy	No	No	No	Yes	No	No	TRUE	13.067	TRUE	2.16667	yes	38.2031	yes	41	50.6134	no	188	0.22278	no	359	90	yes	no
PICI-10549	Colorectal cancer	iv	Anti-PD-(L)1 monotherapy	No	Yes	No	Yes	No	No	FALSE	12.133	FALSE	12.133	yes	31.2699	yes	41	0.0738786	no	188		yes	364	0	yes	no
PICI-10553	Renal cell carcinoma	iv	Anti-PD-(L)1 and anti-CTLA-4 combination	No	No	No	Yes	No	No	FALSE	15	FALSE	15	yes	0	yes	21	0.0315679	yes	224	0	yes	364	0	yes	no
PICI-10554	Non-small cell lung cancer	iv	Anti-PD-(L)1 monotherapy	No	Yes	No	Yes	Yes	Yes	TRUE	8.7	TRUE	8.7	yes	0.624394	yes	55	2.88733	yes	131	4.90197	unavailable			yes	no
PICI-10556	Gastrooesophageal cancer	iv	Anti-PD-(L)1 monotherapy	No	Yes	No	No	Yes	Yes	TRUE	4.833	TRUE	4.833	yes	0.0277763	yes	28	0.320907	unavailable			unavailable			no	yes
PICI-10559	Non-small cell lung cancer	iv	Anti-PD-(L)1 monotherapy	Yes	Yes	No	No	No	No	FALSE	15	FALSE	15	yes	0.0584523	yes	49	0	yes	238	0	unavailable			yes	no
PICI-10562	Bladder cancer	iv	Anti-PD-(L)1 monotherapy	No	Yes	No	Yes	Yes	No	FALSE	15	FALSE	15	yes	4.74069	yes	59	1.82288	yes	178	0.319798	yes	371	0	yes	no
PICI-10564	Squamous cell carcinoma of head and neck	iv	Anti-PD-(L)1 monotherapy	No	Yes	No	No	No	No	FALSE	12.567	FALSE	12.567	yes	0.0199984	yes	42	0.028846	unavailable			yes	377	0.036883	yes	no
PICI-10567	Non-small cell lung cancer	iv	Anti-PD-(L)1 monotherapy	Yes	Yes	No	No	No	No	FALSE	12.333	FALSE	12.333	yes	0.943246	yes	43	1.3718	yes	190	12.7502	yes	370	0	yes	no
PICI-10570	Non-small cell lung cancer	iv	Anti-PD-(L)1 monotherapy	No	Yes	No	Yes	No	No	FALSE	4.067	TRUE	4.067	yes	3.661	yes	45	10.3546	unavailable			unavailable			yes	no
PICI-10571	Small cell lung cancer	iv	Anti-PD-(L)1 combined with chemotherapy	No	Yes	No	Yes	Yes	Yes	FALSE	6.3	TRUE	6.3	yes	90	yes	28	90	unavailable			unavailable			no	yes
PICI-10574	Renal cell carcinoma	iv	Anti-PD-(L)1 monotherapy	No	No	No	No	No	No	FALSE	15	FALSE	15	yes	0	yes	47	0.099564	yes	229	0	yes	376	0	no	yes
PICI-10575	Non-small cell lung cancer	iv	Anti-PD-(L)1 monotherapy	No	Yes	No	No	No	No	TRUE	14.267	TRUE	14.267	yes	0.107511	yes	42	0.958504	unavailable			yes	347	0.0325643	no	yes
PICI-10576	Renal cell carcinoma	iv	Anti-PD-(L)1 monotherapy	No	Yes	No	No	Yes	Yes	FALSE	4.9	TRUE	4.9	yes	1.15129	yes	28	3.67592	unavailable			unavailable			no	yes
PICI-10577	Malignant melanoma	iv	Anti-PD-(L)1 and anti-CTLA-4 combination	No	Yes	Yes	No	Yes	No	TRUE	3.333	TRUE	3.333	yes	21.7965	yes	42	50.3963	unavailable			unavailable			no	yes
PICI-10578	Squamous cell carcinoma of head and neck	iv	Anti-PD-(L)1 monotherapy	No	Yes	No	Yes	Yes	Yes	FALSE	13.133	FALSE	13.133	yes	5.92974	yes	21	0.0811789	yes	190	0	yes	394	0	no	yes
PICI-10579	Small cell lung cancer	iv	Anti-PD-(L)1 monotherapy	Yes	Yes	No	No	Yes	Yes	TRUE	0.8	TRUE	0.8	yes	26.6243	unavailable			unavailable			unavailable			yes	no
PICI-10581	Prostate cancer	iv	Anti-PD-(L)1 combined with chemotherapy	No	Yes	Yes	No	Yes	No	FALSE	12.167	FALSE	12.167	yes	5.10775	yes	102	43.1873	yes	197	59.8984	unavailable			no	yes
PICI-10583	Non-small cell lung cancer	iv	Anti-PD-(L)1 monotherapy	No	Yes	No	No	Yes	No	FALSE	7.033	FALSE	7.033	yes	3.04504	yes	42	0.0411137	yes	211	0	unavailable			yes	no	Stable Disease (SD)	190
PICI-10585	Non-small cell lung cancer	iv	Anti-PD-(L)1 combined with chemotherapy	Yes	Yes	No	No	No	No	FALSE	3.733	FALSE	3.733	yes	0.491492	unavailable			unavailable			unavailable			yes	no
PICI-10586	Bladder cancer	iv	Anti-PD-(L)1 monotherapy	Yes	Yes	No	Yes	No	No	TRUE	1.2	TRUE	1.2	yes	51.9979	unavailable			unavailable			unavailable			no	yes
PICI-10587	Bladder cancer	iv	Anti-PD-(L)1 monotherapy	No	Yes	No	Yes	No	Yes	TRUE	6.533	TRUE	6.533	yes	0.335388	yes	84	1.24895	yes	196	0.109193	unavailable			no	yes
PICI-10588	Gastrooesophageal cancer	iv	Anti-PD-(L)1 monotherapy	No	Yes	No	No	No	No	FALSE	6.3	FALSE	6.3	yes	0.542183	yes	49	0	yes	196	0	yes	371	0	no	yes
PICI-10590	Non-small cell lung cancer	iv	Anti-PD-(L)1 and anti-CTLA-4 combination	No	No	No	No	No	No	FALSE	15	FALSE	15	yes	0.378469	yes	28	1.1502	yes	196	0	yes	364	0	yes	no	Partial Response (PR)	189
PICI-10592	Squamous cell carcinoma of head and neck	iv	Anti-PD-(L)1 monotherapy	No	No	No	Yes	Yes	Yes	TRUE	4.3	TRUE	4.3	yes	12.5672	yes	42	25.8503	unavailable			unavailable			no	yes
PICI-10593	Non-small cell lung cancer	iv	Anti-PD-(L)1 combined with chemotherapy	No	Yes	No	Yes	Yes	Yes	TRUE	1.167	TRUE	1.167	yes	0.01	unavailable			unavailable			unavailable			no	yes
PICI-10594	Renal cell carcinoma	iv	Anti-PD-(L)1 and anti-CTLA-4 combination	Yes	Yes	No	Yes	No	No	TRUE	7.933	TRUE	4.7	yes	0.0638881	yes	42	0.0197033	no	141	0.142849	unavailable			yes	no	Stable Disease (SD)	141
PICI-10595	Bladder cancer	iv	Anti-PD-(L)1 monotherapy	No	No	No	Yes	No	No	TRUE	0.933	TRUE	0.933	yes	32.4039	unavailable			unavailable			unavailable			yes	no
PICI-10597	Colorectal cancer	iv	Anti-PD-(L)1 combined with chemotherapy	No	No	No	Yes	No	No	TRUE	6.467	TRUE	6.467	yes	0.905445	yes	41	3.9576	unavailable			unavailable			yes	no
PICI-10599	Non-small cell lung cancer	iv	Anti-PD-(L)1 monotherapy	No	Yes	No	Yes	No	No	FALSE	15	FALSE	15	yes	0.0635222	yes	15	0	yes	182	0	yes	385	0.01	no	yes
PICI-10600	Squamous cell carcinoma of head and neck	iv	Anti-PD-(L)1 monotherapy	No	Yes	No	No	Yes	Yes	TRUE	4.3	TRUE	3.2	yes	74.3694	yes	42	84.4981	unavailable			unavailable			yes	no
PICI-10602	Gastrooesophageal cancer	iv	Anti-PD-(L)1 monotherapy	No	Yes	No	Yes	Yes	Yes	FALSE	12.267	TRUE	7.96667	yes	0.0340684	yes	47	0.150241	yes	183	0.11136	yes	368	0	yes	no
PICI-10605	Malignant melanoma	iv	Anti-PD-(L)1 and anti-CTLA-4 combination	No	Yes	No	Yes	No	No	FALSE	15	FALSE	15	yes	0	yes	42	0	yes	183	0	yes	357	0	no	yes
PICI-10607	Non-small cell lung cancer	iv	Anti-PD-(L)1 monotherapy	No	Yes	No	No	No	No	FALSE	11.7	TRUE	7.23333	yes	1.26097	yes	42	0.728295	yes	175	14.7433	unavailable			yes	no	Stable Disease (SD)	175
PICI-10609	Non-small cell lung cancer	iv	Anti-PD-(L)1 monotherapy	No	Yes	No	No	No	Yes	TRUE	1.6	TRUE	1.6	yes	3.95038	yes	27	3.92071	unavailable			unavailable			yes	no
PICI-10612	Non-small cell lung cancer	iv	Anti-PD-(L)1 combined with chemotherapy	No	Yes	No	No	No	No	FALSE	12.133	FALSE	12.133	yes	0.0211233	yes	42	0	yes	189	0	yes	364	0	yes	no
PICI-10613	Non-small cell lung cancer	iv	Anti-PD-(L)1 monotherapy	No	Yes	No	No	No	No	TRUE	11.433	TRUE	11.433	yes	10.8601	yes	61	0.0237186	yes	166	0.0123272	unavailable			no	yes
PICI-10617	Non-small cell lung cancer	iv	Anti-PD-(L)1 combined with chemotherapy	No	Yes	No	No	Yes	No	TRUE	1.667	TRUE	1.667	yes	2.32104	unavailable			unavailable			unavailable			no	yes
PICI-10619	Non-small cell lung cancer	iv	Anti-PD-(L)1 combined with chemotherapy	No	Yes	No	No	Yes	No	FALSE	4.6	FALSE	4.6	yes	0.01	yes	42	0	unavailable			unavailable			no	yes
PICI-10620	Non-small cell lung cancer	iv	Anti-PD-(L)1 monotherapy	Yes	Yes	No	No	Yes	No	FALSE	15	FALSE	15	yes	0.169696	yes	42	0.0631294	yes	179	0	yes	363	0.0123716	no	yes
PICI-10622	Renal cell carcinoma	iv	Anti-PD-(L)1 and anti-CTLA-4 combination	No	No	No	No	No	No	FALSE	15	FALSE	15	yes	0.01	yes	63	0.0904024	yes	196	0	yes	364	0.0244537	yes	no
PICI-10625	Squamous cell carcinoma of head and neck	iv	Anti-PD-(L)1 monotherapy	No	Yes	No	Yes	Yes	Yes	FALSE	15	FALSE	15	yes	3.29192	yes	42	0.0588516	yes	215	0	yes	385	0	yes	no
PICI-10626	Malignant melanoma	iv	Anti-PD-(L)1 monotherapy	No	Yes	No	Yes	Yes	No	FALSE	15	FALSE	15	yes	0.0340446	yes	42	0	yes	189	0	yes	357	0	yes	no
PICI-10628	Prostate cancer	iv	Anti-PD-(L)1 monotherapy	No	No	No	Yes	Yes	Yes	FALSE	1.267	TRUE	1.267	yes	31.7394	yes	42	22.6467	unavailable			unavailable			yes	no
PICI-10630	Bladder cancer	iv	Anti-PD-(L)1 monotherapy	No	Yes	No	No	No	Yes	TRUE	3.467	TRUE	3.467	yes	27.6457	yes	42	35.2035	unavailable			unavailable			yes	no
PICI-10632	Colorectal cancer	iv	Anti-PD-(L)1 monotherapy	Yes	Yes	No	No	No	Yes	FALSE	12.467	FALSE	12.467	yes	0.409305	no	28		unavailable			unavailable			yes	no
PICI-10633	Non-small cell lung cancer	iv	Anti-PD-(L)1 combined with chemotherapy	No	Yes	No	No	No	No	FALSE	11.433	TRUE	10.9667	yes	3.91284	yes	68	0.019718	yes	188	3.60621	yes	327	13.1783	yes	no	Stable Disease (SD)	188
PICI-10635	Non-small cell lung cancer	iv	Anti-PD-(L)1 combined with chemotherapy	No	Yes	No	No	No	No	TRUE	9.4	TRUE	9.4	yes	3.34691	yes	52	0.0227354	unavailable			unavailable			no	yes
PICI-10636	Hepatocellular carcinoma	iv	Anti-PD-(L)1 combined with chemotherapy	No	Yes	No	Yes	Yes	Yes	TRUE	8.433	TRUE	8.433	yes	0.274903	yes	41	0.482625	unavailable			unavailable			yes	no
PICI-10637	Prostate cancer	iv	Anti-PD-(L)1 and anti-CTLA-4 combination	No	Yes	No	No	Yes	Yes	FALSE	6.1	FALSE	6.1	yes	16.7457	yes	42	1.77441	unavailable			unavailable			yes	no
PICI-10640	Non-small cell lung cancer	iv	Anti-PD-(L)1 combined with chemotherapy	No	Yes	No	No	No	No	FALSE	12.3	FALSE	12.3	yes	0.0305157	yes	42	0.0157516	yes	182	0.195711	yes	306	0.15129	yes	no
PICI-10642	Non-small cell lung cancer	iv	Anti-PD-(L)1 combined with chemotherapy	No	Yes	No	Yes	Yes	No	TRUE	1.367	TRUE	0.466667	yes	0.472278	unavailable			unavailable			unavailable			yes	no
PICI-10643	Non-small cell lung cancer	iv	Anti-PD-(L)1 and anti-CTLA-4 combination	No	Yes	No	No	No	No	FALSE	4.2	FALSE	4.2	yes	1.89074	yes	28	0.742184	unavailable			unavailable			no	yes
PICI-10644	Non-small cell lung cancer	iv	Anti-PD-(L)1 monotherapy	No	No	No	No	Yes	No	TRUE	3.733	TRUE	3.733	yes	9.35864	yes	45	0.0244891	unavailable			unavailable			yes	no
PICI-10646	Non-small cell lung cancer	iv	Anti-PD-(L)1 and anti-CTLA-4 combination	No	Yes	No	No	No	No	FALSE	11.9	FALSE	11.9	yes	7.05719	yes	42	2.7762	yes	203	0.26813	yes	358	0.755768	no	yes
PICI-10647	Malignant melanoma	iv	Anti-PD-(L)1 and anti-CTLA-4 combination	No	No	Yes	Yes	No	No	TRUE	9.4	TRUE	2.1	yes	3.01716	yes	42	6.13829	no	171	0.606267	unavailable			no	yes
PICI-10648	Non-small cell lung cancer	iv	Anti-PD-(L)1 monotherapy	No	Yes	No	Yes	No	Yes	TRUE	10.667	TRUE	10.667	yes	0.460636	yes	42	0	yes	182	0.106768	unavailable			no	yes
PICI-10649	Non-small cell lung cancer	iv	Anti-PD-(L)1 monotherapy	No	Yes	No	No	Yes	Yes	TRUE	7.067	TRUE	7.067	yes	0	yes	28	0.175917	yes	175	0.692648	unavailable			no	yes
PICI-10650	Renal cell carcinoma	iv	Anti-PD-(L)1 monotherapy	Yes	Yes	No	No	No	No	FALSE	12.367	FALSE	12.367	yes	0.0636214	yes	42	0	yes	210	0	yes	371	0	yes	no
PICI-10651	Squamous cell carcinoma of head and neck	iv	Anti-PD-(L)1 monotherapy	No	Yes	No	No	No	No	TRUE	10.767	TRUE	10.767	yes	0.817628	yes	42	1.43194	yes	190	9.74661	unavailable			yes	no
PICI-10652	Small cell lung cancer	iv	Anti-PD-(L)1 monotherapy	Yes	Yes	No	Yes	Yes	No	FALSE	12.367	FALSE	12.367	yes	15.8608	yes	42	0.186247	yes	189	0	yes	385	0.0102301	yes	no
PICI-10653	Breast cancer	iv	Anti-PD-(L)1 combined with chemotherapy	No	No	No	Yes	No	No	FALSE	12	FALSE	5.6	yes	16.3832	yes	42	0.0276908	yes	168	0.0787644	unavailable			no	yes
PICI-10655	Breast cancer	iv	Anti-PD-(L)1 monotherapy	No	No	Yes	Yes	No	Yes	FALSE	11.433	FALSE	11.433	yes	28.4489	yes	28	0.01	yes	154	0.01	yes	343	2.4809	yes	no
PICI-10658	Prostate cancer	iv	Anti-PD-(L)1 combined with chemotherapy	No	Yes	No	Yes	Yes	Yes	FALSE	15	FALSE	15	yes	0.505986	yes	39	0.086786	no	145		yes	328	0	yes	no
PICI-10660	Non-small cell lung cancer	iv	Anti-PD-(L)1 combined with chemotherapy	No	Yes	No	No	Yes	No	FALSE	12.667	FALSE	12.667	yes	0	yes	42	0	yes	197	0	unavailable			yes	no
PICI-10662	Colorectal cancer	iv	Anti-PD-(L)1 monotherapy	No	No	No	Yes	No	Yes	TRUE	6.733	TRUE	6.733	yes	0.66755	yes	61	1.58596	yes	182	7.50444	unavailable			yes	no	Stable Disease (SD)	182
PICI-10664	Malignant melanoma	iv	Anti-PD-(L)1 and anti-CTLA-4 combination	Yes	Yes	No	No	No	No	FALSE	15	TRUE	6.933	yes	5.09128	no	42		no	208	0.450485	no	392	0.022066	yes	no	Progressive Disease (PD)	208
PICI-10665	Squamous cell carcinoma of head and neck	iv	Anti-PD-(L)1 monotherapy	No	No	No	No	No	No	TRUE	1.567	TRUE	1.567	yes	21.2876	unavailable			unavailable			unavailable			yes	no
PICI-10667	Squamous cell carcinoma of head and neck	iv	Anti-PD-(L)1 monotherapy	Yes	Yes	No	Yes	Yes	Yes	FALSE	2.233	TRUE	2.233	yes	0.788764	unavailable			unavailable			unavailable			yes	no
PICI-10670	Renal cell carcinoma	iv	Anti-PD-(L)1 and anti-CTLA-4 combination	Yes	Yes	No	No	Yes	Yes	FALSE	15	FALSE	15	yes	44.3976	yes	43	0.0183931	yes	186	0.0179262	yes	359	0.517404	no	yes
PICI-10672	Malignant melanoma	iv	Anti-PD-(L)1 and anti-CTLA-4 combination	No	No	No	Yes	No	No	FALSE	12.367	FALSE	12.367	yes	15.1251	yes	26	3.34649	yes	187	14.0715	yes	370	0.313846	no	yes
PICI-10673	Renal cell carcinoma	iv	Anti-PD-(L)1 and anti-CTLA-4 combination	No	Yes	No	No	No	No	FALSE	3.267	FALSE	3.267	yes	0.04082	yes	34	0.186066	unavailable			unavailable			yes	no
PICI-10677	Non-small cell lung cancer	iv	Anti-PD-(L)1 combined with chemotherapy	No	Yes	No	No	Yes	No	FALSE	6.467	FALSE	6.467	yes	0.479277	yes	57	0.01	unavailable			unavailable			no	yes
PICI-10679	Non-small cell lung cancer	iv	Anti-PD-(L)1 monotherapy	No	Yes	No	Yes	Yes	No	TRUE	2.533	TRUE	2.533	yes	1.12536	yes	42	2.72107	unavailable			unavailable			no	yes
PICI-10680	Renal cell carcinoma	iv	Anti-PD-(L)1 monotherapy	No	Yes	No	Yes	No	No	FALSE	13.533	TRUE	5.4	yes	0	yes	33	0	no	176	0	no	379	0.0380691	yes	no	Progressive Disease (PD)	176
PICI-10683	Gastrooesophageal cancer	iv	Anti-PD-(L)1 monotherapy	No	Yes	No	Yes	No	Yes	FALSE	0.933	FALSE	0.933	yes	0.126605	yes	28	0.0406068	unavailable			unavailable			no	yes
PICI-10684	Small cell lung cancer	iv	Anti-PD-(L)1 combined with chemotherapy	Yes	Yes	No	No	No	No	FALSE	12.167	FALSE	12.167	yes	59.9178	yes	41	0	yes	204	0	yes	365	0	no	yes
PICI-10686	Non-small cell lung cancer	iv	Anti-PD-(L)1 monotherapy	No	Yes	No	Yes	Yes	Yes	FALSE	13.067	TRUE	11.4333	yes	0.539152	yes	45	0.927003	yes	171	0	yes	364	0	no	yes
PICI-10687	Non-small cell lung cancer	iv	Anti-PD-(L)1 combined with chemotherapy	No	Yes	No	No	No	No	FALSE	15	FALSE	15	yes	0.0795995	yes	45	0.01	yes	175	0	yes	290	0	no	yes
PICI-10688	Renal cell carcinoma	iv	Anti-PD-(L)1 and anti-CTLA-4 combination	No	Yes	No	No	No	No	TRUE	10.5	TRUE	10.5	yes	0.215257	yes	42	0.301917	yes	175	3.81642	unavailable			yes	no
PICI-10690	Non-small cell lung cancer	iv	Anti-PD-(L)1 monotherapy	No	Yes	No	No	Yes	No	TRUE	9.267	TRUE	9.267	yes	11.5596	yes	42	0.812981	yes	196	7.81309	unavailable			yes	no
PICI-10698	Renal cell carcinoma	iv	Anti-PD-(L)1 combined with chemotherapy	No	Yes	No	No	No	Yes	TRUE	3.067	TRUE	3.067	yes	0.421484	unavailable			unavailable			unavailable			yes	no
PICI-10699	Gastrooesophageal cancer	iv	Anti-PD-(L)1 monotherapy	No	No	No	Yes	Yes	Yes	FALSE	14.467	TRUE	2.36667	yes	0	yes	43	0	unavailable			no	434	0.331752	yes	no
PICI-10700	Breast cancer	iv	Anti-PD-(L)1 combined with chemotherapy	Yes	Yes	No	Yes	Yes	Yes	TRUE	5.367	TRUE	5.367	yes	57.6353	yes	55	54.7913	unavailable			unavailable			no	yes
PICI-10701	Non-small cell lung cancer	iv	Anti-PD-(L)1 monotherapy	No	Yes	No	Yes	No	No	TRUE	2.2	TRUE	2.2	yes	8.16126	yes	19	9.1055	unavailable			unavailable			yes	no
PICI-10703	Malignant melanoma	iv	Anti-PD-(L)1 and anti-CTLA-4 combination	No	No	No	Yes	No	No	FALSE	5.133	FALSE	5.133	yes	1.22854	yes	63	0.061463	unavailable			unavailable			no	yes	Partial Response (PR)	126
PICI-10704	Small cell lung cancer	iv	Anti-PD-(L)1 combined with chemotherapy	No	Yes	No	No	No	Yes	TRUE	13.6	TRUE	1.933	yes	0.0157731	yes	70	0.01	no	211		yes	338	0	yes	no	Partial Response (PR)	211
PICI-10705	Renal cell carcinoma	iv	Anti-PD-(L)1 monotherapy	No	Yes	No	No	No	No	TRUE	11.667	TRUE	11.667	yes	0.627271	yes	42	0.56396	yes	181	3.49622	unavailable			no	yes
PICI-10708	Bladder cancer	iv	Anti-PD-(L)1 monotherapy	No	Yes	No	Yes	No	No	FALSE	15	TRUE	12.4667	yes	15.1712	yes	45	1.91115	yes	174	0.874412	yes	353	0.0926136	no	yes
PICI-10709	Non-small cell lung cancer	iv	Anti-PD-(L)1 monotherapy	No	Yes	No	Yes	No	Yes	FALSE	15	FALSE	15	yes	1.22997	yes	49	0.01	no	224		yes	337	0	no	yes	Partial Response (PR)	224
PICI-10710	Malignant melanoma	iv	Anti-PD-(L)1 monotherapy	Yes	Yes	No	Yes	Yes	No	FALSE	11.5	FALSE	11.5	yes	0	no	28		yes	182	0	no	345		yes	no	Stable Disease (SD)	182
PICI-10711	Non-small cell lung cancer	iv	Anti-PD-(L)1 combined with chemotherapy	No	Yes	No	No	No	No	FALSE	13.367	FALSE	13.367	yes	0.01	yes	42	0	unavailable			yes	401	0	yes	no
PICI-10712	Non-small cell lung cancer	iv	Anti-PD-(L)1 combined with chemotherapy	Yes	Yes	No	Yes	No	No	FALSE	15	FALSE	15	yes	6.74924	yes	42	0	yes	189	0	yes	373	0.0122224	yes	no
PICI-10713	Non-small cell lung cancer	iv	Anti-PD-(L)1 combined with chemotherapy	No	Yes	No	No	No	No	FALSE	15	FALSE	15	yes	0.246357	yes	21	0.0313601	yes	126	0.01	yes	327	0	yes	no
PICI-10717	Renal cell carcinoma	iv	Anti-PD-(L)1 combined with chemotherapy	No	Yes	No	Yes	No	No	TRUE	1.6	TRUE	1.6	yes	0.159197	yes	42	0.0869845	unavailable			unavailable			yes	no
PICI-10718	Squamous cell carcinoma of head and neck	iv	Anti-PD-(L)1 combined with chemotherapy	No	No	No	Yes	Yes	No	FALSE	6.1	TRUE	4.46667	yes	0.456585	yes	42	0.761305	yes	128	0.307609	unavailable			no	yes
PICI-10719	Renal cell carcinoma	iv	Anti-PD-(L)1 monotherapy	No	No	No	No	No	Yes	FALSE	11.9	TRUE	8.63333	yes	0.265505	yes	84	0.030683	yes	168	0.01	yes	357	0	yes	no
PICI-10720	Squamous cell carcinoma of head and neck	iv	Anti-PD-(L)1 monotherapy	No	Yes	No	No	Yes	Yes	FALSE	4.633	TRUE	4.633	yes	31.8007	yes	56	45.6422	unavailable			unavailable			yes	no
PICI-10721	Non-small cell lung cancer	iv	Anti-PD-(L)1 monotherapy	No	Yes	No	Yes	No	Yes	FALSE	12.7	FALSE	12.7	yes	0	yes	42	0	yes	241	0	yes	381	0	yes	no
PICI-10723	Endometrial cancer	iv	Anti-PD-(L)1 monotherapy	No	Yes	Yes	Yes	Yes	No	FALSE	12.367	FALSE	12.367	yes	6.68237	yes	46	0.420965	yes	196	1.09479	yes	371	5.42392	no	yes	Stable Disease (SD)	196
PICI-10727	Non-small cell lung cancer	iv	Anti-PD-(L)1 combined with chemotherapy	No	Yes	No	No	No	No	TRUE	8.9	TRUE	6.8	yes	50.4161	yes	42	3.29972	yes	204	60.2537	unavailable			yes	no	Progressive Disease (PD)	204
PICI-10728	Malignant melanoma	iv	Anti-PD-(L)1 monotherapy	No	No	No	Yes	Yes	No	TRUE	1.267	TRUE	1.267	yes	0	unavailable			unavailable			unavailable			no	yes
PICI-10730	Small cell lung cancer	iv	Anti-PD-(L)1 combined with chemotherapy	No	Yes	No	No	No	No	TRUE	9.3	TRUE	9.3	yes	0.0914837	no	42		no	219		unavailable			yes	no
PICI-10731	Squamous cell carcinoma of head and neck	iv	Anti-PD-(L)1 monotherapy	No	Yes	No	Yes	Yes	Yes	FALSE	12.833	TRUE	1.16667	yes	0.117809	no	35	0.246535	no	181	2.25137	no	385	3.2276	yes	no
PICI-10732	Malignant melanoma	iv	Anti-PD-(L)1 monotherapy	No	Yes	Yes	Yes	No	No	FALSE	15	FALSE	15	yes	0	yes	55	0	yes	239	0	yes	426	0	no	yes
PICI-10734	Renal cell carcinoma	iv	Anti-PD-(L)1 and anti-CTLA-4 combination	Yes	Yes	No	No	No	No	FALSE	3.767	FALSE	3.767	yes	0	yes	42	0	unavailable			unavailable			yes	no
PICI-10735	Hepatocellular carcinoma	iv	Anti-PD-(L)1 monotherapy	Yes	Yes	Yes	Yes	No	No	TRUE	1.2	TRUE	1.2	yes	21.4869	unavailable			unavailable			unavailable			no	yes
PICI-10740	Renal cell carcinoma	iv	Anti-PD-(L)1 monotherapy	No	No	No	Yes	No	Yes	TRUE	11	TRUE	11	yes	0.0209183	yes	56	0.697524	unavailable			unavailable			yes	no
PICI-10741	Gastrooesophageal cancer	iv	Anti-PD-(L)1 monotherapy	No	Yes	No	Yes	Yes	Yes	FALSE	12.1	FALSE	12.1	yes	0.114631	yes	77	0.1671	yes	182	0.122031	yes	363	0.736169	no	yes
PICI-10744	Bladder cancer	iv	Anti-PD-(L)1 monotherapy	No	Yes	Yes	Yes	No	Yes	FALSE	15	FALSE	15	yes	0.0696594	yes	30	0.20459	yes	198	1.06666	yes	409	0.472489	no	yes
PICI-10746	Malignant melanoma	iv	Anti-PD-(L)1 combined with chemotherapy	No	Yes	No	No	No	No	FALSE	12.533	FALSE	12.533	yes	2.34541	yes	105	0.17501	yes	189	0	yes	357	1.23091	yes	no
PICI-10747	Hepatocellular carcinoma	iv	Anti-PD-(L)1 monotherapy	No	No	No	No	No	No	FALSE	12.1	FALSE	12.1	yes	40.3927	yes	28	0.35819	yes	223	0.804961	yes	363	0.517311	yes	no
PICI-10749	Bladder cancer	iv	Anti-PD-(L)1 monotherapy	No	No	No	Yes	No	Yes	FALSE	1.233	TRUE	1.233	yes	44.9977	unavailable			unavailable			unavailable			no	yes
PICI-10751	Colorectal cancer	iv	Anti-PD-(L)1 monotherapy	No	No	No	Yes	No	Yes	FALSE	12.067	FALSE	12.067	yes	0	yes	41	0.0158684	yes	195	0	yes	363	0.028277	no	yes
PICI-10752	Malignant melanoma	iv	Anti-PD-(L)1 and anti-CTLA-4 combination	No	No	No	Yes	No	No	FALSE	15	FALSE	15	yes	21.2917	yes	42	0.0412034	unavailable			yes	336	0	yes	no
PICI-10754	Non-small cell lung cancer	iv	Anti-PD-(L)1 monotherapy	No	Yes	No	No	Yes	No	TRUE	3.567	TRUE	3.567	yes	3.83576	yes	42	33.2726	unavailable			unavailable			yes	no
PICI-10755	Non-small cell lung cancer	iv	Anti-PD-(L)1 monotherapy	No	Yes	No	No	No	No	FALSE	6.767	TRUE	6.767	yes	0.0219843	yes	42	0.0448555	unavailable			unavailable			no	yes
PICI-10759	Malignant melanoma	iv	Anti-PD-(L)1 monotherapy	No	Yes	No	No	No	No	FALSE	11.9	FALSE	11.9	yes	0.139004	yes	42	0.13015	yes	189	0.426129	yes	357	3.62516	yes	no
PICI-10760	Squamous cell carcinoma of head and neck	iv	Anti-PD-(L)1 monotherapy	No	Yes	No	Yes	No	Yes	FALSE	15	FALSE	15	yes	0.01	yes	42	0	yes	168	0.0325806	yes	357	0.01	yes	no
PICI-10762	Malignant melanoma	iv	Anti-PD-(L)1 monotherapy	No	Yes	No	Yes	No	No	FALSE	15	FALSE	15	yes	0	yes	62	0	yes	190	0	yes	377	0	yes	no	Stable Disease (SD)	190
PICI-10764	Endometrial cancer	iv	Anti-PD-(L)1 monotherapy	No	No	No	Yes	Yes	Yes	TRUE	13.767	TRUE	6.3	yes	2.13716	yes	42	0.0951013	yes	189	8.71516	unavailable			no	yes	Progressive Disease (PD)	189
PICI-10766	Renal cell carcinoma	iv	Anti-PD-(L)1 monotherapy	No	Yes	Yes	Yes	No	No	FALSE	15	FALSE	15	yes	0	yes	55	0	yes	173	0	yes	396	0	yes	no
PICI-10767	Small cell lung cancer	iv	Anti-PD-(L)1 monotherapy	No	Yes	No	No	Yes	Yes	TRUE	8.2	TRUE	7	yes	0.615387	yes	43	6.64448	yes	182	16.9483	unavailable			yes	no
PICI-10769	Malignant melanoma	iv	Anti-PD-(L)1 monotherapy	No	Yes	No	Yes	No	No	FALSE	12.2	FALSE	12.2	yes	0	yes	42	0.0213306	yes	205	0	yes	366	0	no	yes
PICI-10770	Non-small cell lung cancer	iv	Anti-PD-(L)1 monotherapy	No	Yes	No	Yes	Yes	No	TRUE	3.367	TRUE	3.367	yes	0.0241662	yes	41	0.0182598	unavailable			unavailable			no	yes
PICI-10771	Renal cell carcinoma	iv	Anti-PD-(L)1 and anti-CTLA-4 combination	No	Yes	No	Yes	No	No	TRUE	12.333	TRUE	12.333	yes	0	yes	21	0	yes	188	0	unavailable			yes	no
PICI-10772	Renal cell carcinoma	iv	Anti-PD-(L)1 and anti-CTLA-4 combination	No	Yes	No	Yes	No	No	FALSE	12.3	FALSE	12.3	yes	0.0167814	yes	42	0	yes	201	0	yes	369	0.0286519	no	yes
PICI-10773	Non-small cell lung cancer	iv	Anti-PD-(L)1 monotherapy	No	Yes	No	No	Yes	Yes	FALSE	12.367	FALSE	12.367	yes	0	yes	28	0.0313432	yes	182	6.75099	yes	371	3.02488	yes	no
PICI-10777	Renal cell carcinoma	iv	Anti-PD-(L)1 and anti-CTLA-4 combination	No	Yes	No	Yes	No	No	FALSE	15	FALSE	15	yes	1.40701	yes	43	0.287645	yes	155	0.311113	yes	385	1.05596	no	yes
PICI-10778	Small cell lung cancer	iv	Anti-PD-(L)1 combined with chemotherapy	No	No	No	No	No	No	FALSE	15	TRUE	5.13333	yes	9.44352	yes	42	0.749985	no	231	73.3291	no	378	48.077	no	yes
PICI-10779	Small cell lung cancer	iv	Anti-PD-(L)1 monotherapy	Yes	Yes	No	No	No	Yes	FALSE	15	FALSE	15	yes	0.0596302	yes	42	0.160974	yes	168	0	yes	365	0	yes	no
PICI-10780	Renal cell carcinoma	iv	Anti-PD-(L)1 monotherapy	No	No	Yes	Yes	Yes	No	FALSE	7.233	TRUE	4.86667	yes	0	yes	28	0.0149998	no	185	0.685033	unavailable			no	yes
PICI-10782	Renal cell carcinoma	iv	Anti-PD-(L)1 combined with chemotherapy	No	Yes	No	No	No	No	FALSE	12.9	TRUE	2.43333	yes	0.0475091	yes	42	0.161828	no	182	0.321666	no	387	0.126385	yes	no
PICI-10783	Non-small cell lung cancer	iv	Anti-PD-(L)1 monotherapy	Yes	Yes	No	No	No	No	FALSE	15	TRUE	6.26667	yes	0.134931	yes	42	0.0733196	yes	167	0.0289193	no	370	0	yes	no
PICI-10784	Non-small cell lung cancer	iv	Anti-PD-(L)1 monotherapy	No	Yes	Yes	Yes	Yes	Yes	FALSE	1.167	FALSE	1.167	yes	0	yes	35	0.01	unavailable			unavailable			yes	no
PICI-10785	Squamous cell carcinoma of head and neck	iv	Anti-PD-(L)1 monotherapy	No	Yes	Yes	Yes	Yes	Yes	FALSE	15	FALSE	15	yes	6.38714	yes	27	0.0312403	yes	168	0	yes	392	0	no	yes	Complete Response (CR)	168
PICI-10786	Renal cell carcinoma	iv	Anti-PD-(L)1 monotherapy	No	No	No	Yes	No	Yes	FALSE	14.733	FALSE	14.733	yes	0.47425	yes	28	0	yes	196	0	unavailable			yes	no
PICI-10789	Malignant melanoma	iv	Anti-PD-(L)1 monotherapy	No	Yes	No	Yes	Yes	No	FALSE	12.6	FALSE	12.6	yes	0.0592013	unavailable			yes	196	0.13242	yes	378	0.713019	no	yes	Stable Disease (SD)	196
PICI-10791	Renal cell carcinoma	iv	Anti-PD-(L)1 monotherapy	No	No	Yes	Yes	No	No	FALSE	15	FALSE	15	yes	0	yes	28	0	yes	189	0	yes	277	0	yes	no
PICI-10792	Non-small cell lung cancer	iv	Anti-PD-(L)1 combined with chemotherapy	No	Yes	No	Yes	Yes	No	FALSE	1.867	FALSE	1.867	yes	0.120754	no	42		unavailable			unavailable			yes	no
PICI-10793	Prostate cancer	iv	other+Anti-PD-(L)1 monotherapy	No	No	Yes	Yes	Yes	Yes	TRUE	1.133	TRUE	1.133	yes	72.4905	unavailable			unavailable			unavailable			no	yes
PICI-10796	Non-small cell lung cancer	iv	Anti-PD-(L)1 combined with chemotherapy	Yes	Yes	No	No	No	No	TRUE	2.433	TRUE	2.433	yes	0.0220759	unavailable			unavailable			unavailable			no	yes
PICI-10798	Squamous cell carcinoma of head and neck	iv	Anti-PD-(L)1 monotherapy	No	Yes	No	No	Yes	Yes	TRUE	12.4	TRUE	4	yes	0.456742	unavailable			no	120	1.94103	unavailable			no	yes
PICI-10801	Non-small cell lung cancer	iv	Anti-PD-(L)1 monotherapy	No	Yes	No	No	No	No	TRUE	7.7	TRUE	7.7	yes	5.31939	yes	42	0.240969	yes	158	1.92872	unavailable			no	yes
PICI-10802	Malignant melanoma	iv	Anti-PD-(L)1 and anti-CTLA-4 combination	No	Yes	No	Yes	No	No	FALSE	15	FALSE	15	yes	0.173021	yes	45	0.01	yes	234	0	yes	290	0	no	yes	Partial Response (PR)	207
PICI-10803	Prostate cancer	iv	Anti-PD-(L)1 monotherapy	No	No	Yes	No	No	Yes	FALSE	12.767	FALSE	12.767	yes	6.17338	unavailable			yes	110	0.018715	yes	404	0	yes	no
PICI-10804	Malignant melanoma	iv	Anti-PD-(L)1 combined with chemotherapy	No	No	No	No	No	No	FALSE	15	TRUE	2.9	yes	0.855049	yes	42	0.01	no	225	0.01	no	344	0	yes	no
PICI-10805	Non-small cell lung cancer	iv	Anti-PD-(L)1 combined with chemotherapy	No	Yes	No	Yes	No	No	FALSE	14.433	FALSE	14.433	yes	0	yes	42	0	yes	189	0	unavailable			no	yes
PICI-10806	Renal cell carcinoma	iv	other+Anti-PD-(L)1 monotherapy	No	No	No	Yes	No	No	TRUE	10.767	TRUE	3.33333	yes	0	yes	85	0.01	yes	168	0	unavailable			no	yes
PICI-10807	Non-small cell lung cancer	iv	Anti-PD-(L)1 combined with chemotherapy	No	Yes	No	Yes	No	Yes	FALSE	1.867	FALSE	1.867	yes	0	unavailable			unavailable			unavailable			yes	no
PICI-10808	Squamous cell carcinoma of head and neck	iv	Anti-PD-(L)1 monotherapy	No	Yes	No	No	Yes	No	TRUE	6.167	TRUE	6.167	yes	0.193286	yes	52	0.094658	unavailable			unavailable			yes	no
PICI-10810	Gastrooesophageal cancer	iv	Anti-PD-(L)1 combined with chemotherapy	No	Yes	No	No	No	Yes	FALSE	12.7	FALSE	12.7	yes	0.663735	yes	42	5.50396	yes	197	0.0722297	unavailable			yes	no
PICI-10811	Renal cell carcinoma	iv	Anti-PD-(L)1 monotherapy	No	No	No	Yes	Yes	No	FALSE	1.433	FALSE	1.433	yes	0	yes	43	0	unavailable			unavailable			no	yes
PICI-10812	Renal cell carcinoma	iv	Anti-PD-(L)1 monotherapy	No	Yes	No	Yes	No	No	FALSE	11.933	FALSE	11.933	yes	10.2339	yes	42	0.265164	yes	211	7.11376	yes	357	1.81898	yes	no
PICI-10813	Small cell lung cancer	iv	Anti-PD-(L)1 combined with chemotherapy	Yes	Yes	No	No	No	No	TRUE	5.733	TRUE	5.733	yes	90	yes	52	0.515277	yes	172	8.0704	unavailable			yes	no
PICI-10815	Bladder cancer	iv	Anti-PD-(L)1 monotherapy	No	Yes	No	No	No	Yes	TRUE	2.533	TRUE	2.533	yes	6.95099	yes	64	3.60616	unavailable			unavailable			no	yes
PICI-10816	Small cell lung cancer	iv	Anti-PD-(L)1 combined with chemotherapy	No	Yes	No	No	No	No	FALSE	13.3	FALSE	13.3	yes	0.171124	yes	63	0.0508641	yes	183	0	yes	400	0.176136	yes	no
PICI-10817	Gastrooesophageal cancer	iv	Anti-PD-(L)1 combined with chemotherapy	Yes	Yes	No	No	No	No	TRUE	3.6	TRUE	3.6	yes	0.615541	no	43		unavailable			unavailable			yes	no
PICI-10818	Renal cell carcinoma	iv	Anti-PD-(L)1 and anti-CTLA-4 combination	No	Yes	Yes	Yes	No	Yes	FALSE	15	FALSE	15	yes	0.058723	yes	42	0	yes	170	0	yes	366	0.01	no	yes
PICI-10819	Non-small cell lung cancer	iv	Anti-PD-(L)1 combined with chemotherapy	Yes	Yes	No	No	No	No	FALSE	3.967	FALSE	3.967	yes	2.38129	yes	49	0.025638	unavailable			unavailable			yes	no
PICI-10821	Colorectal cancer	iv	Anti-PD-(L)1 monotherapy	No	Yes	No	Yes	No	Yes	FALSE	15	FALSE	15	yes	0.0263067	yes	27	0.0964608	yes	189	0	yes	363	0.0960758	no	yes
PICI-10822	Non-small cell lung cancer	iv	Anti-PD-(L)1 monotherapy	No	No	Yes	No	No	Yes	FALSE	10.733	FALSE	10.733	yes	0.510227	yes	28	0.531399	yes	175	0.780357	unavailable			yes	no
PICI-10827	Renal cell carcinoma	iv	Anti-PD-(L)1 and anti-CTLA-4 combination	No	Yes	No	No	No	No	TRUE	2.5	TRUE	2.5	yes	0.268465	unavailable			unavailable			unavailable			no	yes
PICI-10829	Non-small cell lung cancer	iv	Anti-PD-(L)1 monotherapy	No	No	No	No	No	Yes	TRUE	13.5	TRUE	0.933333	yes	0.01	no	28	0.0143812	no	196	23.8139	unavailable			yes	no
PICI-10835	Small cell lung cancer	iv	Anti-PD-(L)1 monotherapy	Yes	Yes	No	No	No	Yes	FALSE	3.5	TRUE	3.5	yes	0.726677	yes	49	0.183313	unavailable			unavailable			no	yes
PICI-10838	Non-small cell lung cancer	iv	Anti-PD-(L)1 monotherapy	No	Yes	No	No	Yes	No	FALSE	6.367	FALSE	6.367	yes	0	yes	42	0	unavailable			unavailable			yes	no
PICI-10839	Non-small cell lung cancer	iv	Anti-PD-(L)1 combined with chemotherapy	No	No	Yes	Yes	No	Yes	TRUE	2.333	TRUE	2.333	yes	2.67559	yes	49	0.674083	unavailable			unavailable			yes	no
PICI-10841	Renal cell carcinoma	iv	Anti-PD-(L)1 and anti-CTLA-4 combination	No	Yes	No	No	No	Yes	FALSE	14.633	FALSE	14.633	yes	0	yes	42	0	yes	216	0.0172872	yes	439	0	yes	no
PICI-10842	Squamous cell carcinoma of head and neck	iv	Anti-PD-(L)1 combined with chemotherapy	No	Yes	No	Yes	Yes	Yes	TRUE	9.433	TRUE	0.233	yes	0.358479	yes	41	0.0140597	yes	192	0.0262284	unavailable			no	yes	Stable Disease (SD)	192
PICI-10843	Non-small cell lung cancer	iv	Anti-PD-(L)1 and anti-CTLA-4 combination	Yes	Yes	No	Yes	Yes	Yes	TRUE	8.3	TRUE	8.3	yes	28.3323	yes	61	0.0514537	yes	208	0.0975557	unavailable			yes	no
PICI-10847	Renal cell carcinoma	iv	Anti-PD-(L)1 and anti-CTLA-4 combination	No	No	No	Yes	No	No	TRUE	3.5	TRUE	3.5	yes	0.0990361	unavailable			unavailable			unavailable			yes	no
PICI-10848	Small cell lung cancer	iv	Anti-PD-(L)1 monotherapy	No	Yes	No	No	No	Yes	TRUE	1.267	TRUE	1.267	yes	77.9105	unavailable			unavailable			unavailable			yes	no
PICI-10852	Malignant melanoma	iv	Anti-PD-(L)1 monotherapy	No	No	No	No	No	No	FALSE	14.233	FALSE	14.233	yes	9.88672	unavailable			yes	184	0	yes	427	0	no	yes
PICI-10853	Hepatocellular carcinoma	iv	Anti-PD-(L)1 monotherapy	No	Yes	No	No	No	Yes	TRUE	4.867	TRUE	4.867	yes	0.523273	yes	28	0.783846	unavailable			unavailable			yes	no
PICI-10854	Non-small cell lung cancer	iv	Anti-PD-(L)1 monotherapy	Yes	Yes	No	No	Yes	No	FALSE	9.333	FALSE	9.333	yes	0.505257	unavailable			yes	140	1.81283	unavailable			yes	no	Stable Disease (SD)	238
PICI-10855	Non-small cell lung cancer	iv	Anti-PD-(L)1 monotherapy	No	Yes	No	No	No	Yes	TRUE	6.1	TRUE	5.667	yes	5.84246	yes	28	0.202228	yes	168	10.1337	unavailable			no	yes	Progressive Disease (PD)	167
PICI-10856	Non-small cell lung cancer	iv	Anti-PD-(L)1 combined with chemotherapy	No	Yes	No	Yes	No	Yes	FALSE	12.367	TRUE	1.6	yes	0.0281619	yes	42	0.0282144	no	182	0	no	347	0.633399	yes	no
PICI-10857	Non-small cell lung cancer	iv	Anti-PD-(L)1 monotherapy	No	Yes	Yes	Yes	Yes	No	FALSE	1.533	FALSE	1.533	yes	19.1783	yes	46	2.68467	unavailable			unavailable			yes	no
PICI-10858	Renal cell carcinoma	iv	other+Anti-PD-(L)1 monotherapy	No	Yes	No	Yes	No	No	FALSE	15	TRUE	4.33333	yes	0	yes	42	0	no	189	0	no	357	0	yes	no
PICI-10859	Non-small cell lung cancer	iv	Anti-PD-(L)1 monotherapy	No	Yes	No	Yes	Yes	No	FALSE	6.5	FALSE	6.5	yes	6.96083	yes	49	0	unavailable			unavailable			no	yes
PICI-10860	Bladder cancer	iv	Anti-PD-(L)1 monotherapy	No	Yes	No	No	No	No	FALSE	12.6	FALSE	12.6	yes	1.32491	unavailable			yes	189	2.48075	yes	378	0	yes	no
PICI-10861	Bladder cancer	iv	Anti-PD-(L)1 monotherapy	No	No	No	No	No	No	TRUE	11.967	TRUE	11.967	yes	0.0697694	yes	85	0.0695922	yes	190	0.945855	unavailable			yes	no
PICI-10862	Small cell lung cancer	iv	Anti-PD-(L)1 combined with chemotherapy	No	Yes	No	No	Yes	No	FALSE	15	FALSE	15	yes	33.2994	yes	46	0.047397	yes	193	0	yes	340	0	yes	no
PICI-10863	Renal cell carcinoma	iv	Anti-PD-(L)1 and anti-CTLA-4 combination	No	No	No	Yes	No	Yes	FALSE	15	FALSE	15	yes	0	yes	42	0	yes	168	0	yes	359	0	no	yes
PICI-10864	Renal cell carcinoma	iv	Anti-PD-(L)1 monotherapy	No	No	No	No	No	No	FALSE	15	FALSE	15	yes	0	unavailable			yes	245	0	yes	369	0	yes	no
PICI-10870	Non-small cell lung cancer	iv	Anti-PD-(L)1 combined with chemotherapy	No	Yes	No	No	No	No	FALSE	11.133	FALSE	11.133	yes	0.0195388	yes	42	0	yes	166	0.114854	yes	334	0	yes	no
PICI-10871	Non-small cell lung cancer	iv	Anti-PD-(L)1 combined with chemotherapy	No	Yes	No	No	No	No	TRUE	3.633	TRUE	3.633	yes	56.8955	yes	42	0.227189	unavailable			unavailable			yes	no
PICI-10872	Non-small cell lung cancer	iv	Anti-PD-(L)1 monotherapy	No	Yes	No	No	No	No	TRUE	9.8	TRUE	2.1	yes	16.9338	yes	41	5.30523	no	245	10.0458	unavailable			yes	no
PICI-10873	Malignant melanoma	iv	Anti-PD-(L)1 monotherapy	Yes	Yes	No	No	No	No	FALSE	15	FALSE	15	yes	0	yes	42	0	yes	189	0.0179198	yes	368	0	yes	no
PICI-10874	Breast cancer	iv	Anti-PD-(L)1 combined with chemotherapy	No	No	No	No	No	Yes	FALSE	4.2	TRUE	4.2	yes	17.3127	yes	31	24.1029	unavailable			unavailable			no	yes
PICI-10876	Colorectal cancer	iv	Anti-PD-(L)1 combined with chemotherapy	No	Yes	No	No	No	No	FALSE	2.833	TRUE	2.833	yes	12.2356	yes	64	5.79102	unavailable			unavailable			no	yes
PICI-10877	Non-small cell lung cancer	iv	Anti-PD-(L)1 combined with chemotherapy	No	Yes	No	No	No	No	TRUE	2.7	TRUE	2.7	yes	57.0567	yes	42	3.64982	unavailable			unavailable			yes	no
PICI-10878	Non-small cell lung cancer	iv	Anti-PD-(L)1 combined with chemotherapy	No	Yes	No	No	Yes	No	TRUE	2.9	TRUE	2.9	yes	2.06093	yes	43	0.01	unavailable			unavailable			yes	no
PICI-10882	Malignant melanoma	iv	Anti-PD-(L)1 monotherapy	No	No	No	Yes	Yes	No	FALSE	15	FALSE	15	yes	0.0618606	yes	42	0	yes	196	0.78677	yes	376	0	yes	no
PICI-10886	Breast cancer	iv	Anti-PD-(L)1 monotherapy	No	Yes	No	Yes	Yes	Yes	TRUE	2.867	TRUE	0.633333	yes	19.1765	unavailable			unavailable			unavailable			yes	no
PICI-10887	Malignant melanoma	iv	Anti-PD-(L)1 monotherapy	No	No	No	No	No	No	FALSE	12.467	FALSE	12.467	yes	0.0542758	yes	59	0	yes	106	0.0652749	yes	374	0	yes	no	Partial Response (PR)	178
PICI-10888	Prostate cancer	iv	Anti-PD-(L)1 monotherapy	No	Yes	No	No	No	No	FALSE	11.133	FALSE	11.133	yes	0.06686	yes	40	0.317106	yes	203	6.7104	yes	334	30.9733	yes	no
PICI-10889	Non-small cell lung cancer	iv	Anti-PD-(L)1 monotherapy	No	Yes	No	Yes	Yes	No	FALSE	15	FALSE	15	yes	0	yes	42	0	yes	152	0	yes	340	0	yes	no
PICI-10891	Non-small cell lung cancer	iv	Anti-PD-(L)1 monotherapy	No	Yes	No	Yes	Yes	Yes	TRUE	14.733	TRUE	6.8	yes	0	yes	28	0.0427541	yes	170	0.01	unavailable			no	yes
PICI-10893	Bladder cancer	iv	Anti-PD-(L)1 monotherapy	Yes	Yes	No	Yes	No	Yes	FALSE	12.2	TRUE	8.23333	yes	0.620838	yes	63	0.0459233	yes	108	0.0657092	yes	308	0.0303487	no	yes
PICI-10895	Malignant melanoma	iv	Anti-PD-(L)1 and anti-CTLA-4 combination	No	No	No	No	No	No	TRUE	5.2	TRUE	5.2	yes	64.445	yes	42	43.5898	unavailable			unavailable			no	yes
PICI-10896	Non-small cell lung cancer	iv	Anti-PD-(L)1 and anti-CTLA-4 combination	No	Yes	No	No	No	No	TRUE	1.467	TRUE	1.467	yes	0.489454	unavailable			unavailable			unavailable			no	yes
PICI-10898	Prostate cancer	iv	Anti-PD-(L)1 combined with chemotherapy	No	No	No	No	No	No	TRUE	10.933	TRUE	10.933	yes	6.66636	unavailable			yes	178	24.4299	unavailable			no	yes
PICI-10900	Gastrooesophageal cancer	iv	Anti-PD-(L)1 combined with chemotherapy	No	Yes	No	Yes	No	No	TRUE	11.767	TRUE	11.767	yes	0.135163	yes	89	0.360702	unavailable			unavailable			no	yes
PICI-10901	Malignant melanoma	iv	Anti-PD-(L)1 and anti-CTLA-4 combination	No	No	No	No	No	No	FALSE	2.367	TRUE	2.367	yes	0.566313	unavailable			unavailable			unavailable			yes	no
PICI-10904	Malignant melanoma	iv	Anti-PD-(L)1 monotherapy	No	No	No	Yes	No	No	FALSE	11.9	FALSE	11.9	yes	0.207318	yes	42	0.0314519	yes	189	0.175689	yes	357	0.441549	yes	no
PICI-10905	Non-small cell lung cancer	iv	Anti-PD-(L)1 combined with chemotherapy	Yes	Yes	No	No	No	No	FALSE	12.167	FALSE	12.167	yes	27.7588	yes	42	0.0150165	yes	190	1.40762	yes	365	1.03623	no	yes	Complete Response (CR)	190
PICI-10906	Non-small cell lung cancer	iv	Anti-PD-(L)1 monotherapy	No	Yes	No	No	No	Yes	TRUE	7.267	TRUE	7.267	yes	0.1135	yes	28	0.0530095	yes	196	0.726978	unavailable			yes	no
PICI-10908	Renal cell carcinoma	iv	Anti-PD-(L)1 and anti-CTLA-4 combination	No	Yes	No	Yes	No	No	TRUE	6.467	TRUE	6.467	yes	9.89943	yes	77	14.991	yes	182	21.7231	unavailable			yes	no
PICI-10909	Non-small cell lung cancer	iv	Anti-PD-(L)1 combined with chemotherapy	No	Yes	No	No	No	No	TRUE	3.167	TRUE	3.167	yes	90	unavailable			unavailable			unavailable			no	yes
PICI-10910	Non-small cell lung cancer	iv	Anti-PD-(L)1 monotherapy	No	Yes	No	No	Yes	No	TRUE	0.8	TRUE	0.8	yes	0.543765	unavailable			unavailable			unavailable			yes	no
PICI-10912	Small cell lung cancer	iv	Anti-PD-(L)1 monotherapy	No	Yes	No	Yes	Yes	No	TRUE	4.133	TRUE	4.133	yes	21.0529	yes	48	2.15515	unavailable			unavailable			yes	no
PICI-10913	Gastrooesophageal cancer	iv	Anti-PD-(L)1 monotherapy	No	Yes	No	No	No	Yes	FALSE	12.133	FALSE	12.133	yes	0	yes	49	0	yes	175	0.0331084	yes	364	0.01	yes	no	Stable Disease (SD)	175
PICI-10914	Bladder cancer	iv	Anti-PD-(L)1 monotherapy	No	Yes	No	Yes	No	Yes	TRUE	1.7	TRUE	1.7	yes	4.5801	unavailable			unavailable			unavailable			yes	no
PICI-10918	Non-small cell lung cancer	iv	Anti-PD-(L)1 combined with chemotherapy	No	Yes	No	No	Yes	Yes	FALSE	12.933	FALSE	12.933	yes	0.0318862	yes	46	0	yes	189	0	yes	364	0.01	no	yes
PICI-10920	Merkel cell carcinoma	iv	Anti-PD-(L)1 monotherapy	No	No	No	No	No	No	FALSE	6.067	FALSE	6.067	yes	2.69631	yes	28	10.7471	yes	183	0	unavailable			no	yes	Stable Disease (SD)	152
PICI-10921	Renal cell carcinoma	iv	Anti-PD-(L)1 and anti-CTLA-4 combination	No	No	No	Yes	Yes	No	FALSE	12.567	TRUE	5.4	yes	0	yes	41	0	yes	141	0.174789	yes	377	1.46086	no	yes
PICI-10924	Renal cell carcinoma	iv	Anti-PD-(L)1 monotherapy	No	Yes	No	Yes	Yes	No	FALSE	7	FALSE	7	yes	0.737632	yes	42	0	yes	210	0	unavailable			yes	no	Stable Disease (SD)	210
PICI-10925	Non-small cell lung cancer	iv	Anti-PD-(L)1 monotherapy	Yes	Yes	No	Yes	Yes	No	FALSE	12.1	FALSE	12.1	yes	14.6149	yes	42	0.126137	yes	189	0	yes	363	0	yes	no	Partial Response (PR)	189
PICI-10926	Breast cancer	iv	Anti-PD-(L)1 combined with chemotherapy	No	Yes	No	Yes	Yes	Yes	TRUE	9.267	TRUE	4.26667	yes	0.0189474	yes	27	0	yes	127	0.233058	no	278	0.557278	yes	no
PICI-10928	Non-small cell lung cancer	iv	Anti-PD-(L)1 monotherapy	No	Yes	No	Yes	No	No	FALSE	15	FALSE	15	yes	0.0292852	yes	44	0.0542563	yes	106	0.0210514	yes	358	0.0312164	no	yes
PICI-10930	Renal cell carcinoma	iv	Anti-PD-(L)1 combined with chemotherapy	Yes	Yes	No	No	No	No	TRUE	2.467	TRUE	2.467	yes	50.2553	yes	46	54.879	unavailable			unavailable			yes	no
PICI-10931	Endometrial cancer	iv	Anti-PD-(L)1 monotherapy	No	No	Yes	Yes	No	Yes	TRUE	3.567	TRUE	1.7	yes	0.112427	yes	41	1.03902	unavailable			unavailable			yes	no
PICI-10932	Bladder cancer	iv	Anti-PD-(L)1 monotherapy	No	Yes	No	No	No	No	FALSE	13.4	FALSE	13.4	yes	0	yes	48	0	yes	168	0	yes	402	0	yes	no
PICI-10933	Squamous cell carcinoma of head and neck	iv	Anti-PD-(L)1 monotherapy	No	Yes	No	Yes	Yes	Yes	FALSE	12.9	FALSE	12.9	yes	0	yes	42	0	yes	190	0	yes	387	0	yes	no
PICI-10934	Colorectal cancer	iv	Anti-PD-(L)1 monotherapy	No	Yes	No	Yes	No	Yes	FALSE	15	FALSE	15	yes	0.0457668	yes	28	0	yes	175	0.01	yes	400	0.0223059	no	yes	Partial Response (PR)	175
PICI-10935	Non-small cell lung cancer	iv	Anti-PD-(L)1 combined with chemotherapy	No	Yes	No	Yes	No	No	TRUE	5.033	TRUE	5.033	yes	0.0514786	yes	42	0.0452909	unavailable			unavailable			yes	no
PICI-10936	Hepatocellular carcinoma	iv	Anti-PD-(L)1 monotherapy	No	Yes	Yes	No	No	No	FALSE	12.9	FALSE	12.9	yes	7.75083	unavailable			yes	175	0.126582	unavailable			no	yes
PICI-10941	Squamous cell carcinoma of head and neck	iv	Anti-PD-(L)1 monotherapy	No	Yes	No	Yes	Yes	Yes	FALSE	12.367	FALSE	12.367	yes	0.412451	yes	56	0.24886	yes	118	0.947401	yes	370	0.183313	yes	no
PICI-10944	Hepatocellular carcinoma	iv	Anti-PD-(L)1 monotherapy	No	Yes	No	Yes	Yes	Yes	FALSE	12.1	FALSE	12.1	yes	0.0518732	yes	28	0.0487139	yes	181	4.52576	yes	359	9.9652	yes	no
PICI-10945	Endometrial cancer	iv	other+Anti-PD-(L)1 monotherapy	No	Yes	No	Yes	Yes	Yes	FALSE	5.367	TRUE	5.367	yes	0.959697	yes	42	0.75457	yes	133	2.78019	unavailable			yes	no	Stable Disease (SD)	126
PICI-10948	Small cell lung cancer	iv	Anti-PD-(L)1 combined with chemotherapy	Yes	Yes	No	No	No	No	TRUE	7.267	TRUE	7.267	yes	87.4848	yes	69	4.63036	yes	177	67.6967	unavailable			no	yes	Partial Response (PR)	177
PICI-10950	Renal cell carcinoma	iv	Anti-PD-(L)1 monotherapy	Yes	Yes	No	No	No	No	FALSE	15	FALSE	15	yes	0.0110992	yes	42	0.117562	yes	184	0	yes	377	0	no	yes
PICI-10952	Small cell lung cancer	iv	Anti-PD-(L)1 monotherapy	Yes	Yes	No	No	No	No	TRUE	6.667	TRUE	6.667	yes	0.0779186	yes	70	0.746041	unavailable			unavailable			yes	no
PICI-10953	Small cell lung cancer	iv	Anti-PD-(L)1 monotherapy	No	Yes	No	Yes	Yes	Yes	TRUE	1.733	TRUE	1.733	yes	8.38749	yes	33	19.4154	unavailable			unavailable			yes	no
PICI-10957	Gastrooesophageal cancer	iv	Anti-PD-(L)1 monotherapy	No	Yes	Yes	No	No	Yes	TRUE	4.867	TRUE	4.867	yes	6.7458	yes	28	0.439697	unavailable			unavailable			yes	no
PICI-10959	Renal cell carcinoma	iv	Anti-PD-(L)1 combined with chemotherapy	No	No	No	No	No	No	FALSE	12.433	FALSE	12.433	yes	2.9097	yes	42	0.356333	yes	188	4.75667	yes	356	2.34235	no	yes
PICI-10960	Non-small cell lung cancer	iv	Anti-PD-(L)1 combined with chemotherapy	No	No	No	Yes	No	No	FALSE	15	TRUE	5.53333	yes	0	yes	77	0	no	187	0.01	no	376	0	yes	no
PICI-10962	Colorectal cancer	iv	other+Anti-PD-(L)1 monotherapy	No	Yes	No	Yes	No	Yes	TRUE	8.9	TRUE	8.9	yes	0.390108	yes	28	2.12689	yes	218	40.012	unavailable			yes	no
PICI-10964	Hepatocellular carcinoma	iv	Anti-PD-(L)1 monotherapy	Yes	Yes	No	Yes	No	Yes	FALSE	15	FALSE	15	yes	1.02417	yes	56	0.958949	yes	196	1.34086	yes	413	0.519984	no	yes
PICI-10965	Non-small cell lung cancer	iv	Anti-PD-(L)1 combined with chemotherapy	No	Yes	No	No	No	No	FALSE	6.733	FALSE	6.733	yes	0	yes	42	0.0195627	yes	189	0	unavailable			no	yes	Stable Disease (SD)	189
PICI-10967	Renal cell carcinoma	iv	Anti-PD-(L)1 monotherapy	No	No	Yes	Yes	Yes	No	FALSE	15	FALSE	15	yes	3.68286	yes	49	0.0818457	unavailable			yes	371	0	yes	no
PICI-10968	Non-small cell lung cancer	iv	Anti-PD-(L)1 combined with chemotherapy	No	Yes	No	No	No	No	FALSE	12.633	FALSE	12.633	yes	2.45345	yes	49	0.854968	no	196		yes	379	0	no	yes
PICI-10969	Non-small cell lung cancer	iv	Anti-PD-(L)1 monotherapy	No	Yes	No	Yes	Yes	Yes	FALSE	12.133	TRUE	3.03333	yes	0.119819	yes	42	0.415427	yes	205	0.083399	yes	364	0.0210665	yes	no
PICI-10970	Renal cell carcinoma	iv	Anti-PD-(L)1 and anti-CTLA-4 combination	Yes	Yes	No	Yes	No	No	FALSE	15	TRUE	7.567	yes	14.1659	yes	42	0.563275	yes	199	0	yes	375	0.107189	no	yes	Progressive Disease (PD)	227
PICI-10971	Squamous cell carcinoma of head and neck	iv	Anti-PD-(L)1 monotherapy	No	Yes	No	Yes	No	No	FALSE	12.333	FALSE	12.333	yes	11.882	yes	42	61.9891	yes	189	24.877	unavailable			no	yes
PICI-10972	Non-small cell lung cancer	iv	Anti-PD-(L)1 monotherapy	Yes	Yes	No	No	Yes	Yes	FALSE	15	FALSE	15	yes	0.0831391	yes	42	0	yes	196	0.365256	yes	362	0	no	yes
PICI-10973	Endometrial cancer	iv	Anti-PD-(L)1 monotherapy	No	Yes	No	No	No	Yes	FALSE	6.633	FALSE	6.633	yes	46.0854	yes	49	0.145829	yes	203	0.0820735	unavailable			yes	no
PICI-10974	Non-small cell lung cancer	iv	Anti-PD-(L)1 monotherapy	No	Yes	No	Yes	No	No	FALSE	10.733	FALSE	10.733	yes	0.702967	yes	42	0	yes	175	0	yes	343	0	yes	no
PICI-10976	Bladder cancer	iv	Anti-PD-(L)1 monotherapy	Yes	Yes	Yes	Yes	No	Yes	TRUE	6.067	TRUE	6.067	yes	39.9415	yes	46	12.2502	unavailable			unavailable			no	yes
PICI-10977	Non-small cell lung cancer	iv	Anti-PD-(L)1 and anti-CTLA-4 combination	Yes	Yes	No	Yes	No	Yes	TRUE	7.2	TRUE	7.2	yes	0.951407	yes	80	3.1131	unavailable			unavailable			yes	no
PICI-10978	Non-small cell lung cancer	iv	Anti-PD-(L)1 monotherapy	No	Yes	No	Yes	No	No	FALSE	11.9	FALSE	11.9	yes	6.27438	yes	42	0.902836	yes	176	24.687	unavailable			yes	no	Stable Disease (SD)	154
PICI-10980	Gastrooesophageal cancer	iv	Anti-PD-(L)1 monotherapy	Yes	Yes	No	No	No	Yes	TRUE	1.2	TRUE	1.2	yes	6.75852	unavailable			unavailable			unavailable			yes	no
PICI-10983	Gastrooesophageal cancer	iv	Anti-PD-(L)1 monotherapy	No	Yes	No	Yes	Yes	Yes	TRUE	1.467	TRUE	1.467	yes	10.2086	unavailable			unavailable			unavailable			no	yes
PICI-10985	Endometrial cancer	iv	Anti-PD-(L)1 monotherapy	No	No	No	Yes	Yes	Yes	FALSE	12.667	FALSE	12.667	yes	0.315429	yes	42	0	yes	190	0	yes	380	0	yes	no	Stable Disease (SD)	190
PICI-10986	Small cell lung cancer	iv	Anti-PD-(L)1 combined with chemotherapy	No	Yes	No	No	No	No	FALSE	12.033	FALSE	12.033	yes	0.43269	yes	41	0	yes	199	0.023429	yes	360	4.04678	yes	no
PICI-10987	Non-small cell lung cancer	iv	Anti-PD-(L)1 combined with chemotherapy	Yes	Yes	No	No	No	No	FALSE	4.333	TRUE	4.333	yes	0.355939	yes	42	0.358812	unavailable			unavailable			no	yes
PICI-10988	Bladder cancer	iv	Anti-PD-(L)1 monotherapy	Yes	Yes	No	Yes	Yes	Yes	FALSE	12.933	TRUE	4.66667	yes	5.20232	yes	56	3.38351	yes	172	6.14991	no	361	5.12269	no	yes
PICI-10993	Malignant melanoma	iv	Anti-PD-(L)1 monotherapy	No	Yes	No	Yes	Yes	No	FALSE	15	FALSE	15	yes	0.141438	yes	83	0	yes	111	0.0446192	unavailable			yes	no	Complete Response (CR)	111
PICI-10994	Hepatocellular carcinoma	iv	other+Anti-PD-(L)1 monotherapy	Yes	Yes	Yes	No	Yes	No	TRUE	13.667	TRUE	13.667	yes	0.321759	yes	49	0.136652	yes	175	1.90119	unavailable			yes	no	Stable Disease (SD)	175
PICI-10995	Bladder cancer	iv	Anti-PD-(L)1 monotherapy	Yes	Yes	No	No	Yes	Yes	FALSE	6.033	TRUE	3.9	yes	0	yes	43	0.0233863	yes	118	0.0486683	yes	364	0.0542748	no	yes
PICI-10997	Non-small cell lung cancer	iv	Anti-PD-(L)1 combined with chemotherapy	No	Yes	No	No	No	No	FALSE	15	FALSE	15	yes	10.603	yes	42	0.01	yes	210	0	yes	385	0.0157859	no	yes
PICI-10998	Non-small cell lung cancer	iv	Anti-PD-(L)1 monotherapy	Yes	Yes	No	No	No	Yes	FALSE	11.3	FALSE	11.3	yes	0	yes	44	0	no	192		yes	339	0	yes	no
PICI-11000	Non-small cell lung cancer	iv	Anti-PD-(L)1 monotherapy	Yes	Yes	No	No	Yes	Yes	FALSE	14.233	TRUE	5.867	yes	0.0805035	yes	57	0.0193036	yes	176	0.0689421	yes	427	0.0692812	no	yes	Progressive Disease (PD)	176
PICI-11001	Hepatocellular carcinoma	iv	Anti-PD-(L)1 monotherapy	No	No	No	Yes	No	No	FALSE	15	FALSE	15	yes	0.160848	yes	28	0	yes	185	0.0136181	yes	339	0.0267579	yes	no	Partial Response (PR)	185
PICI-11002	Renal cell carcinoma	iv	other+Anti-PD-(L)1 monotherapy	No	No	No	No	No	No	TRUE	8.3	TRUE	7.56667	yes	0	yes	43	0	yes	189	0.0279382	unavailable			yes	no
PICI-11003	Non-small cell lung cancer	iv	Anti-PD-(L)1 monotherapy	No	Yes	No	No	No	No	TRUE	4.3	TRUE	4.3	yes	17.8329	yes	42	3.78622	unavailable			unavailable			yes	no
PICI-11004	Hepatocellular carcinoma	iv	Anti-PD-(L)1 monotherapy	No	Yes	No	No	Yes	Yes	FALSE	11.2	TRUE	6.533	yes	0.870367	yes	28	0.221859	yes	196	3.18648	unavailable			yes	no	Progressive Disease (PD)	196
PICI-11005	Hepatocellular carcinoma	iv	Anti-PD-(L)1 monotherapy	No	Yes	No	No	No	No	FALSE	11.7	FALSE	11.7	yes	0.222315	yes	28	0.637582	yes	196	0.345914	yes	351	0.710452	no	yes
PICI-11007	Renal cell carcinoma	iv	Anti-PD-(L)1 and anti-CTLA-4 combination	No	Yes	No	Yes	No	No	FALSE	12.2	FALSE	12.2	yes	0.0164266	yes	49	0.0334605	yes	196	0.0219403	yes	366	0.0375143	yes	no
PICI-11008	Non-small cell lung cancer	iv	Anti-PD-(L)1 combined with chemotherapy	No	Yes	No	No	No	No	FALSE	12.4	FALSE	12.4	yes	6.99801	yes	44	0	yes	177	1.45465	yes	303	0	yes	no
PICI-11009	Breast cancer	iv	Anti-PD-(L)1 combined with chemotherapy	No	No	No	Yes	Yes	Yes	TRUE	5.833	TRUE	5.833	yes	22.1272	yes	42	27.8509	unavailable			unavailable			no	yes
PICI-11010	Bladder cancer	iv	Anti-PD-(L)1 monotherapy	No	Yes	No	Yes	No	No	TRUE	14.9	TRUE	14.9	yes	1.74435	no	42		yes	189	6.0127	yes	402	0	no	yes	Stable Disease (SD)	189
PICI-11011	Colorectal cancer	iv	Anti-PD-(L)1 monotherapy	No	No	Yes	No	No	Yes	TRUE	1.533	TRUE	1.533	yes	29.4718	unavailable			unavailable			unavailable			yes	no
PICI-11012	Small cell lung cancer	iv	Anti-PD-(L)1 combined with chemotherapy	Yes	Yes	No	No	No	No	TRUE	0.533	TRUE	0.533	yes	31.2045	unavailable			unavailable			unavailable			no	yes
PICI-11013	Malignant melanoma	iv	Anti-PD-(L)1 monotherapy	No	Yes	No	Yes	No	Yes	FALSE	15	FALSE	15	yes	0	yes	59	0	yes	199	0	yes	367	0	yes	no
PICI-11015	Endometrial cancer	iv	Anti-PD-(L)1 monotherapy	No	Yes	No	Yes	Yes	Yes	FALSE	11.9	FALSE	11.9	yes	0.697772	yes	42	3.32003	yes	189	0.451861	yes	357	0.172003	no	yes
PICI-11016	Squamous cell carcinoma of head and neck	iv	Anti-PD-(L)1 monotherapy	No	No	No	Yes	Yes	Yes	TRUE	4.533	TRUE	4.533	yes	0	yes	32	0.01	unavailable			unavailable			no	yes
PICI-11017	Squamous cell carcinoma of head and neck	iv	Anti-PD-(L)1 monotherapy	No	No	No	No	No	No	FALSE	12.5	FALSE	12.5	yes	1.66154	yes	42	0.01	yes	126	0.0398552	yes	375	0.196907	no	yes
PICI-11018	Non-small cell lung cancer	iv	Anti-PD-(L)1 monotherapy	No	No	No	Yes	No	No	FALSE	15	TRUE	8.03333	yes	0.444723	yes	45	0.0251546	yes	192	0.0245339	yes	416	0	yes	no
PICI-11020	Malignant melanoma	iv	Anti-PD-(L)1 monotherapy	No	No	No	No	No	No	FALSE	12.133	FALSE	12.133	yes	0.830757	yes	57	0	yes	197	0	yes	368	0	yes	no
PICI-11021	Non-small cell lung cancer	iv	Anti-PD-(L)1 combined with chemotherapy	No	Yes	No	No	No	No	TRUE	1.633	TRUE	1.633	yes	1.48004	yes	42	0.112616	unavailable			unavailable			yes	no
PICI-11022	Small cell lung cancer	iv	Anti-PD-(L)1 combined with chemotherapy	No	Yes	No	No	No	No	TRUE	10.033	TRUE	4.6	yes	67.3449	unavailable			no	189	62.3229	unavailable			yes	no
PICI-11023	Squamous cell carcinoma of head and neck	iv	Anti-PD-(L)1 monotherapy	No	No	No	Yes	Yes	No	FALSE	6.3	FALSE	6.3	yes	13.4203	yes	42	0.0662912	yes	168	0	unavailable			no	yes	Complete Response (CR)	168
PICI-11027	Squamous cell carcinoma of head and neck	iv	Anti-PD-(L)1 monotherapy	No	No	No	No	No	No	TRUE	2.933	TRUE	2.933	yes	0.218856	yes	42	0.0236985	unavailable			unavailable			no	yes
PICI-11029	Bladder cancer	iv	Anti-PD-(L)1 combined with chemotherapy	No	Yes	No	No	No	No	FALSE	5.633	TRUE	5.633	yes	1.95673	yes	42	0.152922	unavailable			unavailable			no	yes
PICI-11032	Non-small cell lung cancer	iv	Anti-PD-(L)1 monotherapy	No	Yes	No	No	Yes	Yes	TRUE	10.4	TRUE	6.56667	yes	0	yes	42	0.0100334	no	224	42.1531	unavailable			yes	no	Progressive Disease (PD)	224
PICI-11033	Renal cell carcinoma	iv	Anti-PD-(L)1 monotherapy	No	Yes	Yes	Yes	No	No	FALSE	0.867	TRUE	0.867	yes	0.753428	yes	26	0.0656658	unavailable			unavailable			yes	no
PICI-11034	Small cell lung cancer	iv	Anti-PD-(L)1 combined with chemotherapy	No	Yes	No	No	No	Yes	TRUE	1.933	TRUE	1.933	yes	4.04686	yes	42	0	unavailable			unavailable			no	yes
PICI-11036	Non-small cell lung cancer	iv	Anti-PD-(L)1 and anti-CTLA-4 combination	Yes	Yes	No	No	No	No	TRUE	11	TRUE	3.46667	yes	1.44131	yes	42	4.74321	yes	181	0.456689	unavailable			yes	no	Progressive Disease (PD)	181
PICI-11037	Hepatocellular carcinoma	iv	Anti-PD-(L)1 monotherapy	No	Yes	Yes	No	No	No	FALSE	15	TRUE	4.2	yes	7.90746	yes	28	7.48098	yes	181	1.79301	unavailable			yes	no
PICI-11038	Non-small cell lung cancer	iv	Anti-PD-(L)1 monotherapy	No	Yes	No	No	Yes	Yes	FALSE	15	FALSE	15	yes	0.641378	yes	29	0.0719936	unavailable			yes	334	0.0504552	yes	no
PICI-11040	Colorectal cancer	iv	Anti-PD-(L)1 monotherapy	Yes	Yes	Yes	Yes	Yes	No	TRUE	5.333	TRUE	5.333	yes	77.8894	yes	49	45.9976	unavailable			unavailable			yes	no
PICI-11041	Bladder cancer	iv	Anti-PD-(L)1 monotherapy	No	Yes	No	Yes	No	Yes	TRUE	12.833	TRUE	4.9	yes	0.441801	yes	28	0.944608	no	182	0	no	359	19.1662	yes	no
PICI-11045	Gastrooesophageal cancer	iv	Anti-PD-(L)1 monotherapy	No	No	No	No	No	Yes	TRUE	2.333	TRUE	2.333	yes	6.47848	yes	42	68.6899	unavailable			unavailable			yes	no
PICI-11051	Endometrial cancer	iv	Anti-PD-(L)1 monotherapy	No	No	No	Yes	No	Yes	FALSE	7.1	FALSE	7.1	yes	0.688059	yes	45	4.46098	yes	213	3.17206	unavailable			no	yes	Stable Disease (SD)	213
PICI-11052	Prostate cancer	iv	Anti-PD-(L)1 monotherapy	No	Yes	Yes	No	Yes	Yes	TRUE	6.467	TRUE	2.93333	yes	61.6321	yes	47	77.7769	unavailable			unavailable			yes	no
PICI-11055	Small cell lung cancer	iv	Anti-PD-(L)1 combined with chemotherapy	No	Yes	No	No	No	No	TRUE	6	TRUE	6	yes	15.927	yes	42	5.54608	unavailable			unavailable			yes	no
PICI-11056	Endometrial cancer	iv	other+Anti-PD-(L)1 monotherapy	No	No	No	Yes	No	Yes	FALSE	6.4	FALSE	6.4	yes	0	yes	67	0	yes	192	0.01349	unavailable			yes	no
PICI-11059	Non-small cell lung cancer	iv	Anti-PD-(L)1 monotherapy	No	No	Yes	Yes	No	No	TRUE	2.867	TRUE	2.867	yes	3.5849	yes	42	7.57085	unavailable			unavailable			yes	no
PICI-11062	Non-small cell lung cancer	iv	Anti-PD-(L)1 monotherapy	No	Yes	No	No	No	Yes	FALSE	12.4	FALSE	12.4	yes	0.558563	yes	42	0.01	yes	134	0	yes	372	0.0283395	no	yes
PICI-11064	Non-small cell lung cancer	iv	Anti-PD-(L)1 combined with chemotherapy	Yes	Yes	No	No	No	No	FALSE	6.5	FALSE	6.5	yes	0.0141645	yes	42	0	unavailable			unavailable			no	yes
PICI-11066	Non-small cell lung cancer	iv	Anti-PD-(L)1 combined with chemotherapy	No	No	No	No	No	No	TRUE	8.567	TRUE	7.433	yes	0.0204043	no	43		yes	183	0.0488899	unavailable			yes	no	Stable Disease (SD)	184
PICI-11067	Squamous cell carcinoma of head and neck	iv	Anti-PD-(L)1 monotherapy	No	Yes	No	No	No	Yes	FALSE	8	FALSE	8	yes	44.3842	yes	42	3.42546	yes	189	27.2226	unavailable			yes	no
PICI-11068	Non-small cell lung cancer	iv	Anti-PD-(L)1 monotherapy	No	Yes	No	No	No	Yes	TRUE	4.567	TRUE	4.567	yes	62.4436	yes	56	53.7252	yes	112	68.9343	unavailable			yes	no
PICI-11069	Non-small cell lung cancer	iv	chemo+Anti-PD-(L)1 and anti-CTLA-4 combination	No	Yes	No	No	No	Yes	TRUE	3.233	TRUE	3.233	yes	2.05234	yes	42	0.0267564	unavailable			unavailable			yes	no
PICI-11070	Renal cell carcinoma	iv	Anti-PD-(L)1 monotherapy	No	Yes	No	Yes	No	Yes	FALSE	15	FALSE	15	yes	9.30607	yes	43	1.42627	yes	177	4.25887	yes	364	0.263154	yes	no
